# Supplementary material for: Molecular Profiling of a Hepatocellular Neoplasm Not Otherwise Specified (HCN-NOS) Demonstrates Distinct Molecular Features in Hepatoblastoma and HCC-Like Components
Source: Pediatr Dev Pathol. 2023 Oct 30;27(2):169–75. doi: 10.1177/10935266231204788 (PMC11015706; doi:10.1177/10935266231204788)
Supplement: sj-xlsx-2-pdp-10.1177_10935266231204788 – Supplemental material for Molecular Profiling of a Hepatocellular Neoplasm Not Otherwise Specified (HCN-NOS) Demonstrates Distinct Molecular Features in Hepatoblastoma and HCC-Like Components [file sj-xlsx-2-pdp-10.1177_10935266231204788.xlsx]

## Sheet: Table S2 NanoString Probes
Supplemental Table S2: Design of probes used in NanoString Liver Tumor mRNA expression panel
	CODESET DETAILS
	Customer Identifier	Accession	Position	Target Sequence	Tm CP	Tm RP	Flags	HUGO Gene	NSID	Design Remarks
1	ACAD11	NM_032169.4	3315-3414	GTACTTCACACGCATTGGTGTTAACATTTTAATCTTAGAAGACCCTGACCCACTGAGGGTTTGTTGTGAGAATTGCTGAAGCCACGTAGAAGCACCTTGA	75	83	X	ACAD11	NM_032169.4:3314	also targets NPHP3-ACAD11 LNC RNA (NR_037804) @ 100% ID
2	ACAD9	NM_014049.4	1936-2035	GAATCTCTTCAGCCTCTCTCAGCTGGACAAGTATGCTCCAGAAAACCTAGATGAGCAGATTAAGAAAGTGTCCCAGCAGATCCTTGAGAAGCGAGCCTAT	79	80		ACAD9	NM_014049.4:1935
3	ACAN	NM_013227.3	336-435	AGTTCTTGGAGAAGGGAGTCCAACTCTTCAAGGTGAACTATGACCACTTTACTCTGGGTTTTCGTGACTCTGAGGGTCATCACTGCAGCTGTCACTGTAG	82	84		ACAN	NM_013227.3:335
4	ACTB	NM_001101.2	1011-1110	TGCAGAAGGAGATCACTGCCCTGGCACCCAGCACAATGAAGATCAAGATCATTGCTCCTCCTGAGCGCAAGTACTCCGTGTGGATCGGCGGCTCCATCCT	87	87	X	ACTB	NM_001101.2:1010	also targets alpha and gamma-actin transcripts and a beta-actin pseudogene @ >91%
5	ACTG1	NM_001614.2	1616-1715	AACCAGTTGTTTTGTCTTGCGGGTCTGTCAGGGTTGGAAAGTCCAAGCCGTAGGACCCAGTTTCCTTTCTTAGCTGATGTCTTTGGCCAGAACACCGTGG	76	79	X	ACTG1	NM_001614.2:1615	also targets a couple ACTG1 pseudogenes, KANTR, and amylase alpha genes at high identity
6	ACVR1	NM_001105.2	1666-1765	AGATATGAGGAAGGTAGTCTGTGTGGATCAACAAAGGCCAAACATACCCAACAGATGGTTCTCAGACCCGACATTAACCTCTCTGGCCAAGCTAATGAAA	79	79		ACVR1	NM_001105.2:1665
7	ACVR1C	NM_145259.2	5169-5268	GGAATTTTGCCACCATGTGACTTATTGGGGCAGAGAAAACTCAGGGTTGTCTTTGAGTCTGCACAAAAGCACCAGGGAACCTGCTTAGCAAATCGTCTGA	82	84		ACVR1C	NM_145259.2:5168
8	ACVR2A	NM_001616.3	1246-1345	ACATGGCTCCAGAGGTATTAGAGGGTGCTATAAACTTCCAAAGGGATGCATTTTTGAGGATAGATATGTATGCCATGGGATTAGTCCTATGGGAACTGGC	82	79		ACVR2A	NM_001616.3:1245
9	AEN	NM_022767.3	168-267	CCCCTGAGTCTGCTCAGTGCCTGTGCCCTTCCCTCACCATCCCAAATGCCAAGGATGTGCTTCGGAAGAGGCACAAGAGAAGGAGCCGACAGCACCAGCG	84	86		AEN	NM_022767.3:167
10	AFP	NM_001134.1	1470-1569	GGAGCGGCTGACATTATTATCGGACACTTATGTATCAGACATGAAATGACTCCAGTAAACCCTGGTGTTGGCCAGTGCTGCACTTCTTCATATGCCAACA	81	84		AFP	NM_001134.1:1469
11	AGK	NM_018238.3	817-916	GATGCTGGCGTCAAAGTTAGCAAGTACTGGTATCTTGGGCCTCTAAAAATCAAAGCAGCCCACTTTTTCAGCACTCTTAAGGAGTGGCCTCAGACTCATC	82	83		AGK	NM_018238.3:816
12	AHCTF1	NM_015446.3	406-505	TAATCATGGAGGAGCCAGTGCAAGCACTCAGCATTTACATCCAAGTCTGCGATGGCTTTTTGGAGTGGCAGCTGTGGTCACTGATGTTGGACAGATCCTT	82	83	X	AHCTF1	NM_015446.3:405	also targets AHCTF1P1 pseudogene (NR_077058) @ 100%
13	AKT1	NM_001014432.1	1276-1375	GGACGGGCACATTAAGATCACAGACTTCGGGCTGTGCAAGGAGGGGATCAAGGACGGTGCCACCATGAAGACCTTTTGCGGCACACCTGAGTACCTGGCC	85	84	HK	AKT1	NM_001014432.1:1275
14	AKT2	NM_001626.4	700-799	AGGAGATGGAAGTGGCGGTCAGCAAGGCACGGGCTAAAGTGACCATGAATGACTTCGACTATCTCAAACTCCTTGGCAAGGGAACCTTTGGCAAAGTCAT	85	83	HK	AKT2	NM_001626.4:699
15	ALB	NM_000477.5	856-955	TCTTACCAAAGTCCACACGGAATGCTGCCATGGAGATCTGCTTGAATGTGCTGATGACAGGGCGGACCTTGCCAAGTATATCTGTGAAAATCAAGATTCG	85	82		ALB	NM_000477.5:855
16	ALDH2	NM_000690.3	1440-1539	CTTCACAAAGGATTTGGACAAGGCCAATTACCTGTCCCAGGCCCTCCAGGCGGGCACTGTGTGGGTCAACTGCTATGATGTGTTTGGAGCCCAGTCACCC	85	85		ALDH2	NM_000690.3:1439
17	ALDH4A1	NM_003748.3	506-605	ACGTGCAGTACCAAGTGTCGCCTTTTAACCATGGACATAAGGTGGCCAAGTTCTGTTATGCAGACAAGAGCCTGCTCAACAAAGCCATTGAGGCTGCCCT	84	84		ALDH4A1	NM_003748.3:505
18	ALK	NM_004304.4	4195-4294	CAAGCTCCGCACCTCGACCATCATGACCGACTACAACCCCAACTACTGCTTTGCTGGCAAGACCTCCTCCATCAGTGACCTGAAGGAGGTGCCGCGGAAA	85	84		ALK	NM_004304.4:4194
19	AMER1	NM_152424.3	5756-5855	GTGCCCAAATTCCAACTTTCTGGCCTCTTACCAAAGCTGCTCTGGGATGGTGGGGCTGAAATTGGCCTGGCTATTTGGCAGGAAGTAAACACTCACCAAA	79	80		AMER1	NM_152424.3:5755
20	AMH	NM_000479.3	1627-1726	GACCTCCGCGCCGAGCGCTCCGTACTCATCCCCGAGACCTACCAGGCCAACAATTGCCAGGGCGTGTGCGGCTGGCCTCAGTCCGACCGCAACCCGCGCT	85	85		AMH	NM_000479.3:1626
21	AMMECR1L	NM_031445.2	253-352	TGGGAAAAAGACGTTGTGTTCCTCCACTCGAGCCCAAGTTGGCAGCAGGCTGTTGTGGGGTCAAGAAGCCCAAATTATCTGGAAGTGGAACGCACAGTCA	83	83		AMMECR1L	NM_031445.2:252
22	ANGPT1	NM_001146.3	2081-2180	GTGGTAGTTATGTGAAGTCACCAAGGTTCTTGACCGTGAATCTGGAGCCGTTTGAGTTCACAAGAGTCTCTACTTGGGGTGACAGTGCTCACGTGGCTCG	82	83		ANGPT1	NM_001146.3:2080
23	ANGPT2	NM_001147.2	1776-1875	TCGCTCAAGGCCACAACCATGATGATCCGACCAGCAGATTTCTAAACATCCCAGTCCACCTGAGGAACTGTCTCGAACTATTTTCAAAGACTTAAGCCCA	83	81		ANGPT2	NM_001147.2:1775
24	ANKRD1	NM_014391.2	579-678	GAACCTGAAATCATTACGGAACCTGTGGATGTGCCTACGTTTCTGAAGGCTGCTCTGGAGAATAAACTGCCAGTAGTAGAAAAATTCTTGTCAGACAAGA	84	81		ANKRD1	NM_014391.2:578
25	APC	NM_000038.3	6851-6950	AAACAGCCACCACTTCTCCTAGAGGAGCCAAGCCATCTGTGAAATCAGAATTAAGCCCTGTTGCCAGGCAGACATCCCAAATAGGTGGGTCAAGTAAAGC	81	80		APC	NM_000038.3:6850
26	APCDD1	NM_153000.4	629-728	CAAGGTCCTACAGATTCTACCACAATAACACCTTCAAGGCCTACCAATTTTATTATGGCAGCAACCGGTGCACAAATCCCACTTATACTCTCATCATCCG	80	81		APCDD1	NM_153000.4:628
27	APCS	NM_001639.3	763-862	GTCTGAGGTCTTGACTCAACGAGAGCACTTGAAAATGAAATGACTGTCTAAGAGATCTGGTCAAAGCAACTGGATACTAGATCTTACATCTGCAGCTCTT	82	83		APCS	NM_001639.3:762
28	APOB	NM_000384.2	2834-2933	CACCAACTTCTTCCACGAGTCGGGTCTGGAGGCTCATGTTGCCCTAAAAGCTGGGAAGCTGAAGTTTATCATTCCTTCCCCAAAGAGACCAGTCAAGCTG	84	82		APOB	NM_000384.2:2833
29	APOC4	NM_001646.1	338-437	TGGTTCCTCGAATCCAAAGACAGCCTCTTGAAGAAGACCCACAGCCTGTGCCCCAGGCTTGTCTGTGGGGACAAGGACCAGGGTTAAAATGTTCATAAAA	86	85	X	APOC4	NM_001646.1:337	also targets APOC4-APOC2 readthrough transcript (NR_037932) @ 100%
30	AQP9	NM_020980.3	1503-1602	TCATCCTCGATGGGAATTCTTGCTAGGTAAGCACTAATAACTCGGCATCTTGACGATAGTCCCATTTGGGTGGTTTCAGCTGCACTATCTGTATGAAATG	81	79		AQP9	NM_020980.3:1502
31	AR	NM_000044.3	836-935	CTGGGCATCTTTTGAATCTACCCTTCAAGTATTAAGAGACAGACTGTGAGCCTAGCAGGGCAGATCTTGTCCACCGTGTGTCTTCTTCTGCACGAGACTT	78	83		AR	NM_000044.3:835
32	AREG	NM_001657.2	548-647	ACAAGACGGAAAGTGAAAATACTTCAGATAAACCCAAAAGAAAGAAAAAGGGAGGCAAAAATGGAAAAAATAGAAGAAACAGAAAGAAGAAAAATCCATG	82	84		AREG	NM_001657.2:547
33	ARF1	NM_001024227.1	1371-1470	CAATTCTGCATGGTCACAGTAGAGATCCCCGCAACTCGCTTGTCCTTGGGTCACCCTGCATTCCATAGCCATGTGCTTGTCCCTGTGCTCCCACGGTTCC	83	84		ARF1	NM_001024227.1:1370
34	ARID1A	NM_006015.4	5496-5595	AGCTCCCAGGGTTGCTAGAGCTCCTTGTAGAATATTTCCGACGATGCCTGATTGAGATCTTTGGCATTTTAAAGGAGTATGAGGTGGGTGACCCAGGACA	84	81		ARID1A	NM_006015.4:5495
35	ARID1B	NM_020732.3	6336-6435	TGCTACATTAGTTAGGTACGTTGGGGATCGCAAAAACCCAGTCTGTCGAGAAATGTCCATGGCGCTTTTATCGAACCTTGCCCAAGGGGACGCACTAGCA	81	83		ARID1B	NM_020732.3:6335
36	ARID2	NM_152641.2	3356-3455	AGCTATTGGTTGGGCAGCAAAATGTTCAGTTGGTCCCAAGTGCAATGCCACCCTCAGGGGGAGTACAAACTGTGCCCATTTCGAACTTACAAATATTGCC	83	83		ARID2	NM_152641.2:3355
37	ARID4A	NM_023001.2	4789-4888	TGACAATAGCTCTCAGCTGTCCTTTTTACAGGAGGTTGCATCCTGCAGCCTTGCCTGTGTTAAAGGGAGTCTGTCTCAGTCCATCAAACAGTATAGAACT	83	80		ARID4A	NM_023001.2:4788
38	ARNT2	NM_014862.3	1357-1456	GTCGGTCATGTATCGATTTCGCACCAAGAACCGGGAGTGGATGTTGATCCGCACCAGCAGCTTCACATTCCAGAATCCCTATTCTGATGAGATTGAGTAC	81	82		ARNT2	NM_014862.3:1356
39	ASL	NM_000048.3	131-230	AGCTTTGGGGTGGCCGGTTTGTGGGTGCAGTGGACCCCATCATGGAGAAGTTCAACGCGTCCATTGCCTACGACCGGCACCTTTGGGAGGTGGATGTTCA	82	83		ASL	NM_000048.3:130
40	ATF6	NM_007348.2	111-210	TTAGCCCGGGACTCTTTCACAGGCTGGATGAAGATTGGGATTCTGCTCTCTTTGCTGAACTCGGTTATTTCACAGACACTGATGAGCTGCAATTGGAAGC	84	81		ATF6	NM_007348.2:110
41	ATM	NM_000051.3	394-493	AGTACTTAATGATCTGCTTATCTGCTGCCGTCAACTAGAACATGATAGAGCTACAGAACGAAAGAAAGAAGTTGAGAAATTTAAGCGCCTGATTCGAGAT	80	79		ATM	NM_000051.3:393
42	ATP1A2	NM_000702.3	4041-4140	GGGTCCTCTTAGTCCACAAGGTCCGGATGTCACTCATGTACTTAATAACACTTCACCTTCTGTAATACTAAGTCCTCAGAGCTCCATGCTGTTCTGAAAG	81	79		ATP1A2	NM_000702.3:4040
43	ATRX	NM_000489.3	140-239	AGACTCCAGTGCATTTCTATCGTAACCGGGCGCGGGGGAGCGCAGATCGGCGCCCAGCAATCACAGAAGCCGACAAGGCGTTCAAGCGAAAACATGACCG	86	86	HK	ATRX	NM_000489.3:139
44	AURKA	NM_003600.2	406-505	AGCTCCAGTTGGAGGTCCAAAACGTGTTCTCGTGACTCAGCAATTTCCTTGTCAGAATCCATTACCTGTAAATAGTGGCCAGGCTCAGCGGGTCTTGTGT	79	83		AURKA	NM_003600.2:405
45	AURKB	NM_004217.2	616-715	AGATGCTCTAATGTACTGCCATGGGAAGAAGGTGATTCACAGAGACATAAAGCCAGAAAATCTGCTCTTAGGGCTCAAGGGAGAGCTGAAGATTGCTGAC	80	82		AURKB	NM_004217.2:615
46	AXIN1	NM_181050.1	136-235	TTAGGGTGCAGCGCTCATTGTTCCTTGACGCAGAGTCCCAAAATGAATATCCAAGAGCAGGGTTTCCCCTTGGACCTCGGAGCAAGTTTCACCGAAGATG	81	84		AXIN1	NM_181050.1:135
47	AXIN2	NM_004655.3	1036-1135	CTTGTCCAGCAAAACTCTGAGGGCCACGGCGAGTGTGAGGTCCACGGAAACTGTTGACAGTGGATACAGGTCCTTCAAGAGGAGCGATCCTGTTAATCCT	82	80		AXIN2	NM_004655.3:1035
48	AZIN1	NM_148174.2	506-605	TTGCATATTCTAAGGACCCAGACATAGGCTTGGTGGCCCGTCTCTTGTCTTTCCTGGTTTATGACTTTCGGCTTTGTGGAATACGGCTGAGATGAAAGGA	83	79		AZIN1	NM_148174.2:505
49	B2M	NM_004048.2	26-125	CGGGCATTCCTGAAGCTGACAGCATTCGGGCCGAGATGTCTCGCTCCGTGGCCTTAGCTGTGCTCGCGCTACTCTCTCTTTCTGGCCTGGAGGCTATCCA	82	81		B2M	NM_004048.2:25
50	BAG3	NM_004281.3	1741-1840	GCCAGGAGAGACGGTGTCAGGAAGGTTCAGACCATCTTGGAAAAACTTGAACAGAAAGCCATTGATGTCCCAGGTCAAGTCCAGGTCTATGAACTCCAGC	81	82		BAG3	NM_004281.3:1740
51	BAG4	NM_004874.2	961-1060	CGTAGTGTTCCACAATCAGGACCGACTGTACGACCACAAGAAGATGCGTGGGCTTCTCCTGGTGCTTATGGAATGGGTGGCCGTTATCCCTGGCCTTCAT	81	82		BAG4	NM_004874.2:960
52	BAMBI	NM_012342.2	1011-1110	CCAAAAAGGGGCAGGTTGCAAAGTTAGACTTGGAATGCATGGTGCCGGTCAGTGGGCACGAGAACTGCTGTCTGACCTGTGATAAAATGAGACAAGCAGA	79	81		BAMBI	NM_012342.2:1010
53	BAP1	NM_004656.2	241-340	TGTATATGGATTTATCTTCCTGTTCAAATGGATCGAAGAGCGCCGGTCCCGGCGAAAGGTCTCTACCTTGGTGGATGATACGTCCGTGATTGATGATGAT	78	82		BAP1	NM_004656.2:240
54	BAX	NM_138761.3	343-442	TTTTTCCGAGTGGCAGCTGACATGTTTTCTGACGGCAACTTCAACTGGGGCCGGGTTGTCGCCCTTTTCTACTTTGCCAGCAAACTGGTGCTCAAGGCCC	80	84		BAX	NM_138761.3:342
55	BCL2	NM_000657.2	6-105	GTGAAGCAGAAGTCTGGGAATCGATCTGGAAATCCTCCTAATTTTTACTCCCTCTCCCCGCGACTCCTGATTCATTGGGAAGTTTCAAATCAGCTATAAC	78	80		BCL2	NM_000657.2:5
56	BCL2A1	NM_004049.2	121-220	GCACATTGCCTCAACAGCTTCAAGGTGAGCCAGCTCAAGACTTTGCTCTCCACCAGGCAGAAGATGACAGACTGTGAATTTGGATATATTTACAGGCTGG	82	81		BCL2A1	NM_004049.2:120
57	BCOR	NM_001123383.1	1631-1730	CACCTCCTCTGTTGGAGAAGCAGACCGTTACCAAAGACGTCACAGATAAGCCACTAGACTTGTCTTCTAAAGTGGTGGATGTAGATGCTTCCAAAGCTGA	83	81		BCOR	NM_001123383.1:1630
58	BDNF	NM_170732.4	736-835	TGATGCTCAGTAGTCAAGTGCCTTTGGAGCCTCCTCTTCTCTTTCTGCTGGAGGAATACAAAAATTACCTAGATGCTGCAAACATGTCCATGAGGGTCCG	80	82		BDNF	NM_170732.4:735
59	BEX1	NM_018476.3	203-302	GGGAGAAGGAGGAGACTACAAGGATAGGCCCAGGAGTAATGGAGTCCAAAGAGAAACGAGCAGTAAACAGTCTCAGCATGGAAAATGCCAACCAAGAAAA	83	83		BEX1	NM_018476.3:202
60	BIRC3	NM_182962.2	1407-1506	GTAGAAGCCTGGTAAAACAGACAGTTCAGAGAAAAATCCTAGCAACTGGAGAGAATTATAGACTAGTCAATGATCTTGTGTTAGACTTACTCAATGCAGA	79	77		BIRC3	NM_182962.2:1406
61	BIRC5	NM_001168.2	1216-1315	CCATTCTAAGTCATTGGGGAAACGGGGTGAACTTCAGGTGGATGAGGAGACAGAATAGAGTGATAGGAAGCGTCTGGCAGATACTCCTTTTGCCACTGCT	81	82		BIRC5	NM_001168.2:1215
62	BMP4	NM_001202.3	660-759	GACTACATGCGGGATCTTTACCGGCTTCAGTCTGGGGAGGAGGAGGAAGAGCAGATCCACAGCACTGGTCTTGAGTATCCTGAGCGCCCGGCCAGCCGGG	85	85		BMP4	NM_001202.3:659
63	BMP5	NM_021073.2	909-1008	GACCATTTTCACCTGGAAAACAAGCGTCCTCTGCACCTCTCTTTATGCTGGATCTCTACAATGCCATGACCAATGAAGAAAATCCTGAAGAGTCGGAGTA	80	84		BMP5	NM_021073.2:908
64	BMP7	NM_001719.1	526-625	GCTTCGTCAACCTCGTGGAACATGACAAGGAATTCTTCCACCCACGCTACCACCATCGAGAGTTCCGGTTTGATCTTTCCAAGATCCCAGAAGGGGAAGC	79	79		BMP7	NM_001719.1:525
65	BMP8A	NM_181809.3	3708-3807	ACTTGGGGCCTATCTGCCATTGCAGGACCTGATTTAACAGCTCTCTTCTTCCAATACTGGGCAGTAGAGTTTCGGAAACTGACAAATGTGTGGTCTCTTC	82	81		BMP8A	NM_181809.3:3707
66	BMPR1B	NM_001203.1	431-530	GTTTCACGATGATAGAAGAGGATGACTCTGGGTTGCCTGTGGTCACTTCTGGTTGCCTAGGACTAGAAGGCTCAGATTTTCAGTGTCGGGACACTCCCAT	81	82		BMPR1B	NM_001203.1:430
67	BRAF	NM_004333.3	566-665	GTACCTGCAAGGTGTGGAGTTACAGTCCGAGACAGTCTAAAGAAAGCACTGATGATGAGAGGTCTAATCCCAGAGTGCTGTGCTGTTTACAGAATTCAGG	81	80		BRAF	NM_004333.3:565
68	BRCA1	NM_007305.2	1276-1375	CATTAGATGATAGGTGGTACATGCACAGTTGCTCTGGGAGTCTTCAGAATAGAAACTACCCATCTCAAGAGGAGCTCATTAAGGTTGTTGATGTGGAGGA	81	84		BRCA1	NM_007305.2:1275
69	BRCA2	NM_000059.3	116-215	GGGGACAGATTTGTGACCGGCGCGGTTTTTGTCAGCTTACTCCGGCCAAAAAAGAACTGCACCTCTGGAGCGGACTTATTTACCAAGCATTGGAGGAATA	81	79		BRCA2	NM_000059.3:115
70	BRD7	NM_001173984.2	851-950	ATTCTTAGCCAGGAAAGAATTCAGAGCCTGAAGCAGAGCATAGACTTCATGGCTGACTTGCAGAAAACTCGAAAGCAGAAAGATGGAACAGACACCTCAC	83	82		BRD7	NM_001173984.2:850
71	BSEP	NM_003742.2	2357-2456	TTCTGAAATTCAGTGCTCCAGAATGGCCCTACATGCTGGTAGGGTCTGTGGGTGCAGCTGTGAACGGGACAGTCACACCCTTGTATGCCTTTTTATTCAG	84	81		ABCB11	NM_003742.2:2356
72	BUB1	NM_004336.3	1979-2078	GAAGATAAAGAAAATGTGGTAGCAAAACAGTGTACCCAGGCGACTTTGGATTCTTGTGAGGAAAACATGGTGGTGCCTTCAAGGGATGGAAAATTCAGTC	84	82		BUB1	NM_004336.3:1978
73	C10orf76	NM_024541.2	771-870	GTCTGTGAATCCTTATATTGTGAAGCTGTCTATCGTGGATGATGAGGCCACACTCAATGGAATGGGACTTGTAATTGCTCAGGCTTTATCTGAGTACAAC	79	80		ARMH3	NM_024541.2:770
74	C1S	NM_001734.2	776-875	ACTGCACTGATTGGGGAGATTGCAAGTCCCAATTATCCCAAACCATATCCAGAGAACTCAAGGTGTGAATACCAGATCCGGTTGGAGAAAGGGTTCCAAG	79	79		C1S	NM_001734.2:775
75	CACNA1C	NM_199460.2	4786-4885	TGAAACACCCTGTGGTAGCAGCTTTGCTGTCTTCTACTTCATCAGCTTCTACATGCTCTGTGCCTTCCTGATCATCAACCTCTTTGTAGCTGTCATCATG	80	79		CACNA1C	NM_199460.2:4785
76	CACNA1H	NM_021098.2	3330-3429	GACACGGACGAGGACAAGACGTCGGTCCACTTCGAGGAGGACTTCCACAAGCTCAGAGAACTCCAGACCACAGAGCTGAAGATGTGTTCCCTGGCCGTGA	85	85		CACNA1H	NM_021098.2:3329
77	CACNB2	NM_000724.3	2611-2710	TCTTTTGTAAGTGCTACATAAATTGGCCTGGTATGGCTGCAGTCCTCCGGTTGCATACTGGACTCTTCAAAAACTGTTTTGGGTAGCTGCCACTTGAACA	81	80		CACNB2	NM_000724.3:2610
78	CACNB3	NM_000725.3	993-1092	GCCTGTGGTGCTGGTGGGACCCTCTCTGAAAGGTTATGAGGTCACAGACATGATGCAGAAGGCTCTCTTCGACTTCCTCAAACACAGATTTGATGGCAGG	84	84		CACNB3	NM_000725.3:992
79	CACNB4	NM_000726.3	505-604	GTGAAATTGGCTTCATTCCAAGTCCACTCAGATTGGAGAACATACGGATCCAGCAAGAACAAAAAAGAGGACGTTTTCACGGAGGGAAATCAAGTGGAAA	80	83		CACNB4	NM_000726.3:504
80	CACNG4	NM_014405.2	1031-1130	TCCCCAGAACGGCTCTTTTTGTCACACAGGATGGCATGTGATCCTCAAGACGACGAACAATGAACTAAAGCCAAATGCAGCCCTCCCTGGCCTCCAGAGG	81	82		CACNG4	NM_014405.2:1030
81	CAMK2B	NM_001220.3	366-465	TCACCAGAAGCTGGAGAGAGAGGCTCGGATCTGCCGCCTTCTGAAGCATTCCAACATCGTGCGTCTCCACGACAGCATCTCCGAGGAGGGCTTCCACTAC	82	82		CAMK2B	NM_001220.3:365
82	CASP10	NM_001230.4	351-450	TTTCAGGCAATTTCCCTGAGAACCGTTTACTTCCAGAAGATTGGTGGAGCTTGATCTGAAGGCTGGCCATGAAATCTCAAGGTCAACATTGGTATTCCAG	79	81		CASP10	NM_001230.4:350
83	CBLC	NM_001130852.1	624-723	AGGCTGCACAGCCCTGGCCTTGCGCACCACCATTGACCTCACCTGCAGCGGGCACGTGTCCATCTTCGAGTTCGACGTCTTCACCAGGCTCTTTCAGCCA	89	80		CBLC	NM_001130852.1:623
84	CC2D1B	NM_032449.2	1387-1486	GATGCATGAGCGCATTGCCAAGCAATATCAAGATGCTATTCGAGCACACCGAGCAGGACGGAAAGTCAACTTTGCTGAATTGCCTGTTCCTCCAGGATTT	82	82		CC2D1B	NM_032449.2:1386
85	CCNA2	NM_001237.2	1211-1310	CGGGACAAAGCTGGCCTGAATCATTAATACGAAAGACTGGATATACCCTGGAAAGTCTTAAGCCTTGTCTCATGGACCTTCACCAGACCTACCTCAAAGC	78	78		CCNA2	NM_001237.2:1210
86	CCNB1	NM_031966.3	1103-1202	CAGATGGAAATGAAGATTCTAAGAGCTTTAAACTTTGGTCTGGGTCGGCCTCTACCTTTGCACTTCCTTCGGAGAGCATCTAAGATTGGAGAGGTTGATG	80	80		CCNB1	NM_031966.3:1102
87	CCNB2	NM_004701.2	981-1080	AGGTTGATGTTGAACAGCACACTTTAGCCAAGTATTTGATGGAGCTGACTCTCATCGACTATGATATGGTGCATTATCATCCTTCTAAGGTAGCAGCAGC	78	78		CCNB2	NM_004701.2:980
88	CCNB3	NM_033671.1	36-135	GATTGAACGCAGCCTTTGAATACTGCCTGGCCTATCGCGAATACATCCCTGCCTTGGACAAGACGCAGCTGAATCTCTAAGTGATGCTACTGCCACTACC	80	82		CCNB3	NM_033671.1:35
89	CCND1	NM_053056.2	691-790	TTGAACACTTCCTCTCCAAAATGCCAGAGGCGGAGGAGAACAAACAGATCATCCGCAAACACGCGCAGACCTTCGTTGCCCTCTGTGCCACAGATGTGAA	80	83		CCND1	NM_053056.2:690
90	CCND3	NM_001760.2	1216-1315	GGCCAGCCATGTCTGCATTTCGGTGGCTAGTCAAGCTCCTCCTCCCTGCATCTGACCAGCAGCGCCTTTCCCAACTCTAGCTGGGGGTGGGCCAGGCTGA	81	83		CCND3	NM_001760.2:1215
91	CCNE1	NM_001238.1	1636-1735	CCTCCAGACACCAGTGCGTGCTCCCGATGCTGCTATGGAAGGTGCTACTTGACCTAAGGGACTCCCACAACAACAAAAGCTTGAAGCTGTGGAGGGCCAC	82	82		CCNE1	NM_001238.1:1635
92	CCNE2	NM_057749.1	236-335	AGAGAGGAGGTCACCAAGAAACATCAGTATGAAATTAGGAATTGTTGGCCACCTGTATTATCTGGGGGGATCAGTCCTTGCATTATCATTGAAACACCTC	83	80		CCNE2	NM_057749.1:235
93	CCT6B	NM_006584.2	1229-1328	CCAAATAAGCATACTCTCACACAAGTCAAGGATGCCATAAGAGATGGACTTCGTGCTATCAAAAATGCCATTGAAGATGGTTGTATGGTTCCTGGAGCTG	83	80		CCT6B	NM_006584.2:1228
94	CCT8L2	NM_014406.4	259-358	CCATGGACAGCACAGTCCCTTCAGCCCTGGAGCTGCCCCAGCGGCTGGCACTGAACCCAAGGGAGAGCCCGAGGAGTCCAGAAGAGGAGGAGCCCCACCT	93	92		CCT8L2	NM_014406.4:258
95	CD24	NM_013230.2	1860-1959	ATAGACACTCCCCGAAGTCTTTTGTTCGCATGGTCACACACTGATGCTTAGATGTTCCAGTAATCTAATATGGCCACAGTAGTCTTGATGACCAAAGTCC	79	79		CD24	NM_013230.2:1859
96	COG7	NM_153603.3	1493-1592	TGTGTCTGATTTCACCAGCACTCTCCAGTCCATACGAAAGAAGTGCAAACTGGACCACATTCCTCCCAACTCCCTCTTCCAGGAAGATTGGACGGCTTTT	83	84		COG7	NM_153603.3:1492
97	COL11A1	NM_001190709.1	2491-2590	GTAAAGGGAGCAGATGGTGTCAGAGGTCTCAAGGGATCTAAAGGTGAAAAGGGTGAAGATGGTTTTCCAGGATTCAAAGGTGACATGGGTCTAAAAGGTG	82	82		COL11A1	NM_001190709.1:2490
98	COL11A2	NM_001163771.1	761-860	GTGCTCGTCCAGTATTGGACACCCATGGAGTGATCATCTTTGGTGCCCGTATTCTGGATGAAGAAGTCTTTGAGGGTGATGTCCAGGAGCTGGCCATTGT	83	84		COL11A2	NM_001163771.1:760
99	COL24A1	NM_152890.6	2435-2534	CAAAGGGACTCCTTGGAAATAGAGGACCTCCTGGACCTCCTGGTCTCAAAGGAACTCAGGGAGAAGAAGGACCAATTGGAGCCTTTGGGGAACTGGGGCC	85	85		COL24A1	NM_152890.6:2434
100	COL2A1	NM_001844.4	4746-4845	GACCTGATGTCCATTCATCCCACCCTCTCACAGTTCGGACTTTTCTCCCCTCTCTTTCTAAGAGACCTGAACTGGGCAGACTGCAAAATAAAATCTCGGT	81	83		COL2A1	NM_001844.4:4745
101	COL4A4	NM_000092.4	761-860	TATATGGGAGTGGAAAGAAATACATTGGTCCTTGTGGAGGAAGAGATTGCTCTGTTTGCCACTGTGTTCCTGAAAAGGGGTCTCGGGGTCCACCAGGACC	84	82		COL4A4	NM_000092.4:760
102	COMP	NM_000095.2	1745-1844	TGGCTGTGGGTTACACTGCCTTCAATGGCGTGGACTTCGAGGGCACGTTCCATGTGAACACGGTCACGGATGACGACTATGCGGGCTTCATCTTTGGCTA	84	84		COMP	NM_000095.2:1744
103	CPS1	NM_001875.3	5561-5660	AGACGATGGATTCTGTTGAACTATGGGGTCCCACACTGCACTATTAATTCCACCCACTGTAAGGGCAAGGACACCATTCCTTCTACATATAAGAAAAAAG	81	83		CPS1	NM_001875.3:5560
104	CREB3L1	NM_052854.1	196-295	CAACAATGCGCACTTTCCTGAGCACCTGGACCACTTTACGGAGAACATGGAGGACTTCTCCAATGACCTGTTCAGCAGCTTCTTTGATGACCCTGTGCTG	83	82		CREB3L1	NM_052854.1:195
105	CREB3L3	NM_001271995.1	1051-1150	CTGAAGAAACTCCAGGCCATTGTGGTGCAGTCCACCAGCAAGTCAGCCCAGACAGGCACCTGTGTCGCAGTCCTGTTGCTGTCCTTTGCCCTCATCATCC	84	83		CREB3L3	NM_001271995.1:1050
106	CREB3L4	NM_130898.2	1506-1605	CTTCCTTATGGCTTTGCTTCCCACTGGGATTCCTACTTAGGTGTCTGCCCTCAGGGGTCCAAATCACTTCAGGACACCCCAAGAGATGTCCTTTAGTCTC	80	83		CREB3L4	NM_130898.2:1505
107	CREBBP	NM_004380.2	1302-1401	GTGTCAGAGACGAGAGCAAGCAAACGGAGAGGTTCGGGCCTGCTCGCTCCCGCATTGTCGAACCATGAAAAACGTTTTGAATCACATGACGCATTGTCAG	84	81		CREBBP	NM_004380.2:1301
108	CRLF2	NM_022148.3	853-952	GGAGAGTGAAGAAGTTTCTCATTCCCAGCGTGCCAGACCCGAAATCCATCTTCCCCGGGCTCTTTGAGATACACCAAGGGAACTTCCAGGAGTGGATCAC	84	85		CRLF2	NM_022148.3:852
109	CRP	NM_000567.2	1735-1834	GTCTTCCCAAGGATTGAGTTATGGACTTTGGGAGTGAGACATCTTCTTGCTGCTGGATTTCCAAGCTGAGAGGACGTGAACCTGGGACCACCAGTAGCCA	79	84		CRP	NM_000567.2:1734
110	CSF1R	NM_005211.2	3776-3875	CATACTGGTACTGCTGTAATGAGCCAAGTGGCAGCTAAAAGTTGGGGGTGTTCTGCCCAGTCCCGTCATTCTGGGCTAGAAGGCAGGGGACCTTGGCATG	82	82		CSF1R	NM_005211.2:3775
111	CSNK1E	NM_152221.2	906-1005	GCTCAAAGCAGCCACCAAGCGCCAGAAGTATGAACGGATCAGCGAGAAGAAGATGTCAACGCCCATCGAGGTCCTCTGCAAAGGCTATCCCTCCGAATTC	82	81	X	CSNK1E	NM_152221.2:905	also targets LOC400927-CSNK1E (NM_001289912.1) @ 100%
112	CTGF	NM_001901.2	1101-1200	ACCACCCTGCCGGTGGAGTTCAAGTGCCCTGACGGCGAGGTCATGAAGAAGAACATGATGTTCATCAAGACCTGTGCCTGCCATTACAACTGTCCCGGAG	82	81		CTGF	NM_001901.2:1100
113	CTNNB1_exon1-2	NM_001904.3	178-277	GGACGGTCGGACTCCCGCGGCGGGAGGAGCCTGTTCCCCTGAGGGTATTTGAAGTATACCATACAACTGTTTTGAAAATCCAGCGTGGACAATGGCTACT	85	80		CTNNB1	NM_001904.3:177
114	CTNNB1_exon3	NM_001904.3	344-443	CAGCAACAGTCTTACCTGGACTCTGGAATCCATTCTGGTGCCACTACCACAGCTCCTTCTCTGAGTGGTAAAGGCAATCCTGAGGAAGAGGATGTGGATA	85	85		CTNNB1	NM_001904.3:343
115	CTNNB1_exon4	NM_001904.3	562-661	GTTCCCTGAGACATTAGATGAGGGCATGCAGATCCCATCTACACAGTTTGATGCTGCTCATCCCACTAATGTCCAGCGTTTGGCTGAACCATCACAGATG	82	84		CTNNB1	NM_001904.3:561
116	CTNNB1_exon5	NM_001904.3	876-975	AGAATACAAATGATGTAGAAACAGCTCGTTGTACCGCTGGGACCTTGCATAACCTTTCCCATCATCGTGAGGGCTTACTGGCCATCTTTAAGTCTGGAGG	84	82		CTNNB1	NM_001904.3:875
117	CYP1A1	NM_000499.3	696-795	GTATCAGTGACCAATGTCATCTGTGCCATTTGCTTTGGCCGGCGCTATGACCACAACCACCAAGAACTGCTTAGCCTAGTCAACCTGAATAATAATTTCG	80	80		CYP1A1	NM_000499.3:695
118	CYP2A6	NM_000762.5	171-270	CACAGAGCAGATGTACAACTCCCTCATGAAGATCAGTGAGCGCTATGGCCCCGTGTTCACCATTCACTTGGGGCCCCGGCGGGTCGTGGTGCTGTGTGGA	85	84	X	CYP2A6	NM_000762.5:170	also targets CYP2A13 (NM_000766) @98%
119	CYP2E1	NM_000773.3	573-672	AGCCGACATCCTCTTCCGCAAGCATTTTGACTACAATGATGAGAAGTTTCTAAGGCTGATGTATTTGTTTAATGAGAACTTCCACCTACTCAGCACTCCC	78	79		CYP2E1	NM_000773.3:572
120	CYP2F1	NM_000774.3	361-460	CTGCCTTTTTCAACTTTACCAAGGGCAATGGCATCGCCTTCTCCAGTGGGGATCGATGGAAGGTCCTGAGACAGTTCTCTATCCAGATTCTACGGAATTT	81	79		CYP2F1	NM_000774.3:360
121	CYR61	NM_001554.3	1391-1490	AAGGGAGAAGAGTGTCAGAATCAGAATCATGGAGAAAATGGGCGGGGGTGGTGTGGGTGATGGGACTCATTGTAGAAAGGAAGCCTTGCTCATTCTTGAG	82	79		CYR61	NM_001554.3:1390
122	DAXX	NM_001350.3	1876-1975	CTCTTCCAGGAAGCAATCAGAGGAGCCCTTCACCACTGTCTTAGAGAATGGAGCAGGCATGGTCTCTTCTACTTCCTTCAATGGAGGCGTCTCTCCTCAC	81	82		DAXX	NM_001350.3:1875
123	DDB2	NM_000107.2	1380-1479	TTCGCTTAATGAATTCAATCCCATGGGGGACACGCTGGCCTCTGCAATGGGTTACCACATTCTCATCTGGAGCCAGGAGGAAGCCAGGACACGGAAGTGA	85	85		DDB2	NM_000107.2:1379
124	DDX3X	NM_001356.3	807-906	AACACTCGCTTAGCAGCGGAAGACTCCGAGTTCTCGGTACTCTTCAGGGATGAGTCATGTGGCAGTGGAAAATGCGCTCGGGCTGGACCAGCAGTTTGCT	83	84		DDX3X	NM_001356.3:806
125	DDX50	NM_024045.1	1186-1285	CTACTGTGGAACATTTGGCCATCCAGTGTCATTGGTCTCAGAGGCCAGCAGTTATTGGAGATGTCCTTCAAGTCTACAGTGGGTCTGAAGGGAGGGCTAT	82	82		DDX50	NM_024045.1:1185
126	DEFA5	NM_021010.1	236-335	TATTGCCGAACCGGCCGTTGTGCTACCCGTGAGTCCCTCTCCGGGGTGTGTGAAATCAGTGGCCGCCTCTACAGACTCTGCTGTCGCTGAGCTTCCTAGA	82	82		DEFA5	NM_021010.1:235
127	DGCR8	NM_022720.5	1656-1755	GATCTCGAGGAATTTCGAAGCTACCTGGAGAAGCGTTTTGACTTTGAGCAAGTTACTGTGAAAAAATTCAGGACTTGGGCTGAGCGGCGGCAATTCAATC	79	83		DGCR8	NM_022720.5:1655
128	DHX16	NM_001164239.1	2491-2590	CCCGTGTCAACTTCTTTCTCCCTGGCGGTGACCACCTGGTTCTGCTAAATGTTTACACACAGTGGGCTGAGAGTGGTTACTCTTCCCAGTGGTGCTATGA	82	84		DHX16	NM_001164239.1:2490
129	DICER1	NM_177438.2	5061-5160	AGAATTTCAACAGCCAACAAAAGAACCTTTCAGTGAGCTGTGCTGCTGCTTCTGTGGCCAGTTCACGCTCTTCTGTATTGAAAGACTCGGAATATGGTTG	83	79		DICER1	NM_177438.2:5060
130	DKK1	NM_012242.2	76-175	CGGCACGGTTTCGTGGGGACCCAGGCTTGCAAAGTGACGGTCATTTTCTCTTTCTTTCTCCCTCTTGAGTCCTTCTGAGATGATGGCTCTGGGCGCAGCG	81	81		DKK1	NM_012242.2:75
131	DKK2	NM_014421.2	1136-1235	GTACTCGGCACAGAGATCGAAACCACGGTCATTACTCAAACCATGACTTGGGATGGCAGAATCTAGGAAGACCACACACTAAGATGTCACATATAAAAGG	79	79		DKK2	NM_014421.2:1135
132	DKK4	NM_014420.2	641-740	CCAGAAGAGGGCATAAAGACACTGCTCAAGCTCCAGAAATCTTCCAGCGTTGCGACTGTGGCCCTGGACTACTGTGTCGAAGCCAATTGACCAGCAATCG	81	82		DKK4	NM_014420.2:640
133	DLC1	NM_006094.3	5651-5750	CACTCCCAAACAGGAAACCCTGGTGAAGGTTCAGGAAGCACGGAGATTCTCTCCAACAAAGGTCCAGTTAGGAAACGACGCTGAGAGGATGACGACAACG	82	81		DLC1	NM_006094.3:5650	sub-maximal variant coverage due to non-overlapping variants
134	DLG7	NM_014750.4	607-706	TCTTTTATCAAACCAGAATGCTGTGAAAGCTGAGCCAAAAAAGGCTATTCCATCTTCTGTACGGATTACAAGGTCAAAGGCCAAAGACCAAATGGAGCAG	79	84		DLGAP5	NM_014750.4:606
135	DLK1	NM_003836.4	1329-1428	AGATTCTTGGAGTTCCGCAGAGCTTACTATACGCGGTCTGTCCTAATCTTTGTGGTGTTCGCTATCTCTTGTGTCAAATCTGGTGAACGCTACGCTTACA	78	78		DLK1	NM_003836.4:1328
136	DNAJC14	NM_032364.5	1167-1266	TCGTTTTCTTAAGCTGCTGGGTGCTTTGCTGCTCCTGGCTCTGGCCCTCTTTTTGGGCTTTCTACAGTTGGGATGGCGGTTTCTGGTGGGACTAGGTGAC	84	83		DNAJC14	NM_032364.5:1166
137	DNAJC22	NM_024902.2	1229-1328	GCTGGCTTACCAGGTTTTGGGCCTCTCAGAAGGGGCAACAAATGAAGAAATACATCGGAGTTACCAGGAGCTAGTGAAGGTCTGGCACCCAGACCACAAC	88	87		DNAJC22	NM_024902.2:1228
138	DROSHA	NM_013235.4	1861-1960	TTTTTGACGTTATTGCAGAAATCAAACGCAAAAAGGCCCACCCTGACCGACTTCATGATGAACTTTGGTACAACGATCCAGGCCAGATGAATGATGGACC	79	83		DROSHA	NM_013235.4:1860
139	DTX1	NM_004416.2	2856-2955	TCTTCATCTCTCTGGACTCTGATCTCCTTCTCCCTTCCCATCTCCAGGCCTTCTGTCTGTCCCAGATAAAGGCGCTGTTCTCCCATCCTCCCTACCCCAT	83	83		DTX1	NM_004416.2:2855
140	DTX3	NM_178502.2	1621-1720	CTCCCCGTGTACATATACTCCCGGTTTCCCTGCCCCTCCATTGCCCTTGGCTTTTTCTGGTATGTGCTGTGCTCCACGACCAAGCCGAGAAAGGACCTAG	84	84		DTX3	NM_178502.2:1620
141	DUSP4	NM_057158.2	3116-3215	GCACCGTAGCATGCAGATGTCAAGGCAGTTAGGAAGTAAATGGTGTCTTGTAGATATGTGCAAGGTAGCATGATGAGCAACTTGAGTTTGTTGCCACTGA	83	81		DUSP4	NM_057158.2:3115
142	DUSP9	NM_001395.2	1543-1642	CCTGCCTCTTCTGCGACTGTTACTTTTTCTTTGCGGGATGGGGGTGGGGGTTCCCTCTCCAGGTGGTTGTCCAGGCCCATGTCCCGGCCCTGGGTGCTCA	83	83		DUSP9	NM_001395.2:1542
143	E2F1	NM_005225.1	936-1035	CCAGCTCCAAGCCGTGGACTCTTCGGAGAACTTTCAGATCTCCCTTAAGAGCAAACAAGGCCCGATCGATGTTTTCCTGTGCCCTGAGGAGACCGTAGGT	80	82		E2F1	NM_005225.1:935
144	E2F2	NM_004091.2	3606-3705	TCAGGGACCCTGTGTAGGATCTCGTTTGTGGTGAGTGGGCTGCTCTGAGGTCTCCACTGGGCTGCCATTTAGCCATGTGCCATCTCTGAAGTCAGAGGTG	82	82		E2F2	NM_004091.2:3605
145	E2F3	NM_001949.2	3416-3515	TGGTACAAAATGTCGGTGTGGTCCTAGATGAAGCATTGGGGTGGGGGAGGGAGAGGGAGCTTTGTGTTAAGTGCCTACTGGAAATGCACTGTGGGGTTTT	82	80		E2F3	NM_001949.2:3415
146	E2F5	NM_001951.3	445-544	AATTGAAGATCTAGAACTGAAGGAAAGAGAACTTGATCAGCAGAAGTTGTGGCTACAGCAAAGCATCAAAAATGTGATGGACGATTCCATTAATAATAGA	82	79		E2F5	NM_001951.3:444
147	EDA2R	NM_001199687.2	1032-1131	GCCTTGCCCAGTTGTTCTCTCTGGACTCTGTTCCTATACCACAACAGCAGCAGGGGCCTGAAATGTGATGTCCACAAGAGCTAATACCCTACAGATGGGG	81	82		EDA2R	NM_001199687.2:1031
148	EDC3	NM_001142443.1	1025-1124	AAAGAATGGCCAGATGAAGAATAAAGATGACGAGTGCTTCGGGGATGATATTGAGGAGATCCCAGACACAGATTTTGATTTTGAAGGGAACCTGGCTCTT	83	81		EDC3	NM_001142443.1:1024
149	EDEM1	NM_014674.2	1706-1805	CAAAAGTCAAGTGTGGGTACGCCACGCTGCATCACGTCATTGACAAGTCCACAGAAGACCGGATGGAGAGCTTCTTTCTCAGTGAGACCTGTAAATATTT	84	80		EDEM1	NM_014674.2:1705
150	EED	NM_003797.2	81-180	TCCCTTTGAGTTTCGCCTCTTCTCGAGGCGGTGGTGGGAAGGGAGACATACTTAATACTGCCCTCTTAATCCAACGGACCTTACATCGTGTAGACTGCCG	83	80		EED	NM_003797.2:80
151	EEF1A1	NM_001402.5	791-890	ACAAGCCCTTGCGCCTGCCTCTCCAGGATGTCTACAAAATTGGTGGTATTGGTACTGTTCCTGTTGGCCGAGTGGAGACTGGTGTTCTCAAACCCGGTAT	80	82		EEF1A1	NM_001402.5:790
152	EFNA2	NM_001405.3	1539-1638	TCCCTCTCCGAGGCCGAGAAGACCTTCTGTTCCTGTAAATACAGCCAGCAAGTGCAAACTGTGATTTTATTTTCCACGTATTCCTGAGGACGGACTGGAC	83	78		EFNA2	NM_001405.3:1538
153	EFNA5	NM_001962.2	5036-5135	AGTCAAAATCCGCTCTCCATGCTTACTCTTGACACCCCATTGAAGCCACTCATTGTGTGTGCGTCTGGGTGTGAAGTCCAGCTCCGTGTGGTCCTGTGCT	83	84		EFNA5	NM_001962.2:5035
154	EGFR	NM_201282.1	1355-1454	ACATCCTGCCGGTGGCATTTAGGGGTGACTCCTTCACACATACTCCTCCTCTGGATCCACAGGAACTGGATATTCTGAAAACCGTAAAGGAAATCACAGG	81	83		EGFR	NM_201282.1:1354
155	EIF2AK3	NM_004836.5	939-1038	AGGTATATCTGTTCAGCTCTGGGTTGTCGCCAATGGGATAGTGACGAAATGGAACAAGAGGAAGACATCCTGCTTCTACAGCGTACCCAAAAAACTGTTA	82	82		EIF2AK3	NM_004836.5:938
156	EIF2B4	NM_172195.3	1391-1490	ATGTACCAGTGCTGGTTTGCTGTGAAACATACAAGTTCTGTGAGCGTGTGCAGACTGATGCCTTTGTCTCTAATGAGCTAGATGACCCTGATGATCTGCA	81	84		EIF2B4	NM_172195.3:1390
157	EP300	NM_001429.2	716-815	CCAGCCAGGCCCAACAGAGCAGTCCTGGATTAGGTTTGATAAATAGCATGGTCAAAAGCCCAATGACACAGGCAGGCTTGACTTCTCCCAACATGGGGAT	82	82		EP300	NM_001429.2:715
158	EpCAM	NM_002354.1	416-515	AGAAGAGCAAAACCTGAAGGGGCCCTCCAGAACAATGATGGGCTTTATGATCCTGACTGCGATGAGAGCGGGCTCTTTAAGGCCAAGCAGTGCAACGGCA	81	82		EPCAM	NM_002354.1:415
159	EPO	NM_000799.2	1056-1155	TCGGCACCCTGCAAAATTTGATGCCAGGACACGCTTTGGAGGCGATTTACCTGTTTTCGCACCTACCATCAGGGACAGGATGACCTGGAGAACTTAGGTG	83	84		EPO	NM_000799.2:1055
160	ERBB2	NM_001005862.1	1256-1355	ACAGACACGTTTGAGTCCATGCCCAATCCCGAGGGCCGGTATACATTCGGCGCCAGCTGTGTGACTGCCTGTCCCTACAACTACCTTTCTACGGACGTGG	82	82		ERBB2	NM_001005862.1:1255
161	ERBB3	NM_001005915.1	421-520	CCTGCAGTGGATTCGAGAAGTGACAGGCTATGTCCTCGTGGCCATGAATGAATTCTCTACTCTACCATTGCCCAACCTCCGCGTGGTGCGAGGGACCCAG	85	85		ERBB3	NM_001005915.1:420
162	ERCC3	NM_000122.1	1951-2050	AAGCAAATGTCCTCATTCAGATCTCATCCCATGGTGGCTCCAGGCGTCAGGAAGCCCAAAGGCTAGGGCGGGTGCTTCGAGCTAAAAAAGGGATGGTTGC	80	82		ERCC3	NM_000122.1:1950
163	ERRFI1	NM_018948.3	231-330	TGTCCCAGAATAAGGCACAATGTCAATAGCAGGAGTTGCTGCTCAGGAGATCAGAGTCCCATTAAAAACTGGATTTCTACATAATGGCCGAGCCATGGGG	85	83		ERRFI1	NM_018948.3:230
164	ESR1	NM_000125.3	1469-1568	GGAACCAGGGAAAATGTGTAGAGGGCATGGTGGAGATCTTCGACATGCTGCTGGCTACATCATCTCGGTTCCGCATGATGAATCTGCAGGGAGAGGAGTT	85	85		ESR1	NM_000125.3:1468
165	ETV4	NM_001079675.1	1536-1635	GGCCCTCTTCTCTTTGGCCTTCCCGGACAATCAGCGTCCAGCTCTCAAGGCTGAGTTTGACCGGCCTGTCAGTGAGGAGGACACAGTCCCTTTGTCCCAC	83	84		ETV4	NM_001079675.1:1535
166	ETV7	NM_001207035.1	577-676	GTATGAGCTGCTCCAGTACATCAAGACCCAGCGGCGAGCCCTGGTGTGTGGGCCCTTTTTTGGAGGGATCTTCAGGCTGAAGACGCCCACCCAGCACTCT	86	85		ETV7	NM_001207035.1:576
167	EZH2	NM_004456.3	191-290	GAGAAGGGACCAGTTTGTTGGCGGAAGCGTGTAAAATCAGAGTACATGCGACTGAGACAGCTCAAGAGGTTCAGACGAGCTGATGAAGTAAAGAGTATGT	78	81		EZH2	NM_004456.3:190
168	FANCA	NM_000135.2	799-898	CTGAGAAGAACTGTGGAGCCTGAAAAAATGCCGCAGGTCACGGTTGATGTACTGCAGAGAATGCTGATTTTTGCACTTGACGCTTTGGCTGCTGGAGTAC	83	83		FANCA	NM_000135.2:798
169	FANCB	NM_001018113.2	239-338	TGAAAATTAGATCAGCACAAAGACTTGATATTGTGGAATGACTAGCAAACAAGCAATGTCATCTAACGAACAAGAAAGGCTCTTGTGTTATAATGGGGAA	80	80		FANCB	NM_001018113.2:238
170	FANCD2	NM_033084.3	261-360	GGGAGAGAGTCAGAATCAACTAGCTGTGGATCAAATAGCTTTCCAAAAGAAGCTCTTTCAGACCCTGAGGAGACACCCTTCCTATCCCAAAATAATAGAA	83	84		FANCD2	NM_033084.3:260
171	FANCE	NM_021922.2	1276-1375	CCAGAAGCCTCTTTCTTGGACGGATCCTCTCCTTGACTTCCTCAGCCTCCCGCCTGCTTACAACTGCCCTGACCTCCTTCTGTGCCAAATATACATACCC	83	82		FANCE	NM_021922.2:1275
172	FANCG	NM_004629.1	1901-2000	AAGTGGCAATTAGTGAATTTAGCAGGTGCCTCGAGCTGCTCTTCCGGGCCACACCTGAGGAAAAAGAACAAGGGGCAGCTTTCAACTGTGAGCAGGGATG	82	83		FANCG	NM_004629.1:1900
173	FANCI	NM_001113378.1	542-641	TGAGTGGGGAAGAATGTAAGAAACAGTTGATTAACACCCTGTGTTCTGGCAGGTGGGATCAGCAATATGTAATCCAACTCACCTCCATGTTCAAGGATGT	84	83		FANCI	NM_001113378.1:541
174	FAS	NM_000043.4	1090-1189	TGTTCGAAAGAATGGTGTCAATGAAGCCAAAATAGATGAGATCAAGAATGACAATGTCCAAGACACAGCAGAACAGAAAGTTCAACTGCTTCGTAATTGG	79	81		FAS	NM_000043.4:1089
175	FASLG	NM_000639.1	626-725	TCCATGCCTCTGGAATGGGAAGACACCTATGGAATTGTCCTGCTTTCTGGAGTGAAGTATAAGAAGGGTGGCCTTGTGATCAATGAAACTGGGCTGTACT	82	79		FASLG	NM_000639.1:625
176	FBXW7	NM_018315.4	1481-1580	TGGGTCATGTTGCAGCAGTCCGCTGTGTTCAATATGATGGCAGGAGGGTTGTTAGTGGAGCATATGATTTTATGGTAAAGGTGTGGGATCCAGAGACTGA	83	80		FBXW7	NM_018315.4:1480	sub-maximal isoform coverage due to non-overlapping transcripts
177	FCF1	NM_015962.4	1023-1122	CAGCTAGAGAAACAGGGTATTTACAATGCCTGGGAAAGGAGGAGAGATAAGGCTCACTAGCCACAGAAAAACAGGCAGTTAATTTTTAAAGGACTCCAGC	82	83		FCF1	NM_015962.4:1022
178	FDXR	NM_004110.4	1759-1858	GTTTTAGCTTTCAGCAACTGAGGTAACCTTAGGGACAGGTGGAGGTGTGGGCCGATCTAACCCCTTACCCATCTCTCTACTGCTGGACTGTGGAGGGTCA	84	90		FDXR	NM_004110.4:1758
179	FGF1	NM_033137.1	316-415	AAATGAGGAATGTTTGTTCCTGGAAAGGCTGGAGGAGAACCATTACAACACCTATATATCCAAGAAGCATGCAGAGAAGAATTGGTTTGTTGGCCTCAAG	84	79		FGF1	NM_033137.1:315
180	FGF10	NM_004465.1	86-185	TGGTGTCTTCCGTCCCTGTCACCTGCCAAGCCCTTGGTCAGGACATGGTGTCACCAGAGGCCACCAACTCTTCTTCCTCCTCCTTCTCCTCTCCTTCCAG	86	84		FGF10	NM_004465.1:85
181	FGF11	NM_004112.2	1671-1770	CCTGAATCCTAGCTCTAGGACATAGATCATGACTCTCAGCCCTTTTACCCAGGATGGAGCTGGGGCCTGTATAGCCATATTATTGTTCTAAGTAAGTTCT	83	80		FGF11	NM_004112.2:1670
182	FGF12	NM_004113.4	686-785	GAGAACCATCGCTACATGAAATTGGAGAAAAACAAGGGCGTTCAAGGAAAAGTTCTGGAACACCAACCATGAATGGAGGCAAAGTTGTGAATCAAGATTC	83	82		FGF12	NM_004113.4:685
183	FGF13	NM_033642.1	621-720	GCTGAACGGAGGCAAATCCATGAGCCACAATGAATCAACGTAGCCAGTGAGGGCAAAAGAAGGGCTCTGTAACAGAACCTTACCTCCAGGTGCTGTTGAA	81	80		FGF13	NM_033642.1:620
184	FGF14	NM_004115.3	303-402	TACACTCTTCAACCTCATACCAGTGGGACTACGTGTTGTTGCCATCCAGGGAGTGAAAACAGGGTTGTATATAGCCATGAATGGAGAAGGTTACCTCTAC	83	83		FGF14	NM_004115.3:302
185	FGF19	NM_005117.2	787-886	GATGCAGGGGCTGCTTCAGTACTCGGAGGAAGACTGTGCTTTCGAGGAGGAGATCCGCCCAGATGGCTACAATGTGTACCGATCCGAGAAGCACCGCCTC	83	84		FGF19	NM_005117.2:786
186	FGF20	NM_019851.1	391-490	GGGCACCCGGCAGGACCACAGCCTCTTCGGTATCTTGGAATTCATCAGTGTGGCAGTGGGACTGGTCAGTATTAGAGGTGTGGACAGTGGTCTCTATCTT	82	85		FGF20	NM_019851.1:390
187	FGF21	NM_019113.2	126-225	GATCACCTGAGGACCCGAGCCATTGATGGACTCGGACGAGACCGGGTTCGAGCACTCAGGACTGTGGGTTTCTGTGCTGGCTGGTCTTCTGCTGGGAGCC	86	84		FGF21	NM_019113.2:125
188	FGF23	NM_020638.2	1391-1490	TGAGTGTGCAAACCTTGACATTAACAGCTGAATGGGGCAAGTTGATGAAAACACTACTTTCAAGCCTTCGTTCTTCCTTGAGCATCTCTGGGGAAGAGCT	84	81		FGF23	NM_020638.2:1390
189	FGF3	NM_005247.2	693-792	CTGGAGAACAGCGCCTACAGTATTTTGGAGATAACGGCAGTGGAGGTGGGCATTGTGGCCATCAGGGGTCTCTTCTCCGGGCGGTACCTGGCCATGAACA	84	84		FGF3	NM_005247.2:692
190	FGF7	NM_002009.3	191-290	GAAAGGCTCAAGTTGCACCAGGCAGACAACAGACATGGAATTCTTATATATCCAGCTGTTAGCAACAAAACAAAAGTCAAATAGCAAACAGCGTCACAGC	83	84		FGF7	NM_002009.3:190
191	FGF8	NM_033163.3	545-644	AGAGCAACGGCAAAGGCAAGGACTGCGTCTTCACGGAGATTGTGCTGGAGAACAACTACACAGCGCTGCAGAATGCCAAGTACGAGGGCTGGTACATGGC	84	85		FGF8	NM_033163.3:544
192	FGFR1	NM_015850.3	1776-1875	CAGTGACCCGCAGCCGCACATCCAGTGGCTAAAGCACATCGAGGTGAATGGGAGCAAGATTGGCCCAGACAACCTGCCTTATGTCCAGATCTTGAAGACT	85	85		FGFR1	NM_015850.3:1775
193	FGFR2	NM_000141.4	2205-2304	AAAGATGATGCCACAGAGAAAGACCTTTCTGATCTGGTGTCAGAGATGGAGATGATGAAGATGATTGGGAAACACAAGAATATCATAAATCTTCTTGGAG	85	78		FGFR2	NM_000141.4:2204
194	FGFR3	NM_022965.2	3171-3270	GGACCTGTATATTTGTAAAGCTATTTATGGGCCCCTGGCACTCTTGTTCCCACACCCCAACACTTCCAGCATTTAGCTGGCCACATGGCGGAGAGTTTTA	79	84		FGFR3	NM_022965.2:3170
195	FGFR4	NM_002011.3	1586-1685	AGGCGAGGGCTGCTTTGGCCAGGTAGTACGTGCAGAGGCCTTTGGCATGGACCCTGCCCGGCCTGACCAAGCCAGCACTGTGGCCGTCAAGATGCTCAAA	91	90		FGFR4	NM_002011.3:1585
196	FLNC	NM_001127487.1	7145-7244	GGGCCTGTCCATTGCTGTGGAGGGTCCTAGCAAAGCGGAGATTGCATTTGAGGATCGCAAAGATGGCTCCTGCGGCGTCTCCTATGTCGTCCAGGAACCA	83	84		FLNC	NM_001127487.1:7144
197	FOSL1	NM_005438.3	1087-1186	TATCCCACATCCAACTCCAGCAACTTCTTCTCCATCCCTCTAATGAGACTGACCATATTGTGCTTCACAGTAGAGCCAGCTTGGGGCCACCAAAGCTGCC	82	83		FOSL1	NM_005438.3:1086
198	FOXL2	NM_023067.2	1291-1390	GAGCTCGCCATGATGCATTGCTCTTACTGGGACCACGACAGCAAGACCGGCGCGCTGCATTCGCGCCTCGATCTCTGAGAGCCCACCGCATGCCGGTGCA	82	83		FOXL2	NM_023067.2:1290
199	FOXM1	NM_202002.1	1001-1100	CAATTCGCCATCAACAGCACTGAGAGGAAGCGCATGACTTTGAAAGACATCTATACGTGGATTGAGGACCACTTTCCCTACTTTAAGCACATTGCCAAGC	84	80		FOXM1	NM_202002.1:1000
200	FRRS1L	NM_014334.2	816-915	GCATTTGAGTTGGTATTATCTGTTTGCTTGGGGTCCAGCCATTCAGGGCTCTATCACTCGACATGATATAGACTCACCGCCGGCTTCAGAGCGTGTTGTC	78	82		FRRS1L	NM_014334.2:815
201	FUBP1	NM_003902.3	821-920	TCAACAAGCCAAGGAAATGGTGTTAGAGTTAATTCGTGATCAAGGCGGTTTCAGAGAAGTTCGGAATGAGTATGGGTCAAGAATAGGAGGAAATGAAGGG	79	83		FUBP1	NM_003902.3:820
202	FUT8	NM_004480.4	2842-2941	CCGAACTGCAGATGAAATTCCCATGGAACCTGGAGATATCATTGGTGTGGCTGGAAATCATTGGGATGGCTATTCTAAAGGTGTCAACAGGAAATTGGGA	84	82		FUT8	NM_004480.4:2841
203	FZD10	NM_007197.2	1811-1910	CCGTGCCGGCCACCTGTGTGATCGCCTGCTACTTTTACGAACGCCTCAACATGGATTACTGGAAGATCCTGGCGGCGCAGCACAAGTGCAAAATGAACAA	81	80		FZD10	NM_007197.2:1810
204	FZD3	NM_017412.3	773-872	TGTGCACTCTACGCTCCTATTTGTATGGAATATGGACGTGTCACACTTCCCTGTCGTAGGCTGTGTCAGCGGGCTTACAGTGAGTGTTCGAAGCTCATGG	80	83		FZD3	NM_017412.3:772
205	FZD7	NM_003507.1	1891-1990	CCCTCTACTGAGAAGTGACCTGGAAGTGAGAAGTTCTTTGCAGATTTGGGGCGAGGGGTGATTTGGAAAAGAAGACCTGGGTGGAAAGCGGTTTGGATGA	79	81		FZD7	NM_003507.1:1890
206	FZD8	NM_031866.1	891-990	GTCTCCACCTTCCTTATCGACATGGAGCGCTTCAAGTACCCGGAGCGGCCCATTATCTTCCTCTCGGCCTGCTACCTCTTCGTGTCGGTGGGCTACCTAG	82	82		FZD8	NM_031866.1:890
207	FZD9	NM_003508.2	1321-1420	CCTGCCCGCGCTCAAGACCATCGTCATCCTGACCCTGCGCAAGGTGGCGGGTGATGAGCTGACTGGGCTTTGCTACGTGGCCAGCACGGATGCAGCAGCG	85	87		FZD9	NM_003508.2:1320
208	FZR1	NM_001136197.1	1161-1260	AGACCCTGAGGTTCTGGAACGTCTTTAGCAAAACCCGTTCGACAAAGGAGTCTGTGTCTGTGCTCAACCTCTTCACCAGGATCCGGTAAACCTGCCGGGC	84	84		FZR1	NM_001136197.1:1160
209	GADD45A	NM_001924.2	866-965	GTTACTCCCTACACTGATGCAAGGATTACAGAAACTGATGCCAAGGGGCTGAGTGAGTTCAACTACATGTTCTGGGGGCCCGGAGATAGATGACTTTGCA	81	82		GADD45A	NM_001924.2:865
210	GADD45B	NM_015675.2	366-465	TGTGGACCCAGACAGCGTGGTCCTCTGCCTCTTGGCCATTGACGAGGAGGAGGAGGATGACATCGCCCTGCAAATCCACTTCACGCTCATCCAGTCCTTC	83	82		GADD45B	NM_015675.2:365
211	GAPDH	NM_001256799.1	387-486	GAACGGGAAGCTTGTCATCAATGGAAATCCCATCACCATCTTCCAGGAGCGAGATCCCTCCAAAATCAAGTGGGGCGATGCTGGCGCTGAGTACGTCGTG	85	86		GAPDH	NM_001256799.1:386
212	GAS1	NM_002048.2	2302-2401	TTATGTTTAAATATGCGGAGAATGTATATTGCCTCTGCTCCTATCAGGGTTGCTAAACCCTGGTACATCGTATATAAAATGTATTAAAACTGGGGTTTGT	76	76		GAS1	NM_002048.2:2301
213	GDF6	NM_001001557.2	1909-2008	AAACAATGTGGGAGGAAGAATCACCGTTGACGCATCTTGATTTGGTTGGTTTTTACATGTGTAAAGAAGGTGGGGTCTCTGGCCATGTCATAGCCCATGT	80	82		GDF6	NM_001001557.2:1908
214	GHR	NM_000163.2	1836-1935	TTCATATAGTACAGTCCCCACAGGGCCTCATACTCAATGCGACTGCCTTGCCCTTGCCTGACAAAGAGTTTCTCTCATCATGTGGCTATGTGAGCACAGA	83	80		GHR	NM_000163.2:1835
215	GJA1	NM_000165.3	706-805	GCGAACCTACATCATCAGTATCCTCTTCAAGTCTATCTTTGAGGTGGCCTTCTTGCTGATCCAGTGGTACATCTATGGATTCAGCTTGAGTGCTGTTTAC	80	78		GJA1	NM_000165.3:705
216	GLI1	NM_005269.1	2886-2985	TAGCCCAAGCCGTGCTAAAGCTCCAGTGAACACATATGGACCTGGCTTTGGACCCAACTTGCCCAATCACAAGTCAGGTTCCTATCCCACCCCTTCACCA	82	83		GLI1	NM_005269.1:2885
217	GLI2	NM_005270.4	2181-2280	CCAGCTGCGCAAACACATGACCACCATGCACCGGTTCGAGCAGCTCAAGAAGGAGAAGCTCAAGTCACTCAAGGATTCCTGCTCATGGGCCGGGCCGACT	84	85		GLI2	NM_005270.4:2180
218	GLI3	NM_000168.5	976-1075	CATATCACCACTCTCCGATCATAGCTTTGACCTTCAGACCATGATAAGGACGTCTCCCAACTCCTTGGTCACGATTCTCAATAATTCCCGTAGCAGCTCT	80	79		GLI3	NM_000168.5:975
219	GLUL	NM_001033044.2	2646-2745	GGTTTAGAGATAAGAGTTGGCTGGTCAACTTGAGCATGTTACTGACAGAGGGGGTATTGGGGTTATTTTCTGGTAGGAATAGCATGTCACTAAAGCAGGC	81	82		GLUL	NM_001033044.2:2645
220	GNA11	NM_002067.1	556-655	TTCGAGCATCAGTACGTCAGTGCCATCAAGACCCTGTGGGAGGACCCGGGCATCCAGGAATGCTACGACCGCAGGCGCGAGTACCAGCTCTCCGACTCTG	88	85		GNA11	NM_002067.1:555
221	GNAQ	NM_002072.2	1101-1200	AAGGAGTACAATCTGGTCTAATTGTGCCTCCTAGACACCCGCCCTGCCCTTCCCTGGTGGGCTATTGAAGATACACAAGAGGGACTGTATTTCTGTGGAA	83	81		GNAQ	NM_002072.2:1100
222	GNAS	NM_080425.1	1911-2010	CGAGAACCAGTTCAGAGTGGACTACATCCTGAGTGTGATGAACGTGCCTGACTTTGACTTCCCTCCCGAATTCTATGAGCATGCCAAGGCTCTGTGGGAG	82	82		GNAS	NM_080425.1:1910	non-maximal isoform coverage due to non-overlapping variants
223	GNG4	NM_004485.2	216-315	AATGAAAGAGGGCATGTCTAATAACAGCACCACTAGCATCTCCCAAGCCAGGAAAGCTGTGGAGCAGCTAAAGATGGAAGCCTGTATGGACAGGGTCAAG	80	82		GNG4	NM_004485.2:215
224	GNG7	NM_052847.2	278-377	TGGAACAGCTACGCATAGAAGCCGGGATTGAGCGCATCAAGGTCTCCAAAGCGGCGTCTGACCTCATGAGCTACTGTGAGCAACATGCCCGGAACGACCC	88	92		GNG7	NM_052847.2:277
225	GPATCH3	NM_022078.2	235-334	CCGACCCAGCCGCTGAGGGCCAGCTTCTCTCTCAGACTTCGGCCACCGATGTCCGGCCTCTCTCCACTCGAGACTCTACTCCAATCCAGACCCGCACCTG	84	83		GPATCH3	NM_022078.2:234
226	GPATCH4	NM_015590.3	735-834	TGCAGATGAGAAGCACCCAGAACATGCTGAGCAGAACATCAGAAAAAGCAAGAAGAAGAAAAGGCGACATCAAGAAGGAAAGGTCTCAGATGAAAGAGAG	83	84		GPATCH4	NM_015590.3:734
227	GPC3	NM_001164617.1	1407-1506	GAAGAAACCTTATCCAGCCGAAGAAGGGAACTAATTCAGAAGTTGAAGTCTTTCATCAGCTTCTATAGTGCTTTGCCTGGCTACATCTGCAGCCATAGCC	83	81		GPC3	NM_001164617.1:1406
228	GPC4	NM_001448.2	821-920	CCCTCGCAAATTGAAGCTCCAGGTTACTCGTGCTTTTGTAGCAGCCCGTACTTTCGCTCAAGGCTTAGCGGTTGCGGGAGATGTCGTGAGCAAGGTCTCC	80	83		GPC4	NM_001448.2:820
229	GRB2	NM_002086.4	413-512	TCAAAAGGGGGGACATCCTCAAGGTTTTGAACGAAGAATGTGATCAGAACTGGTACAAGGCAGAGCTTAATGGAAAAGACGGCTTCATTCCCAAGAACTA	84	83	HK	GRB2	NM_002086.4:412
230	GRIA3	NM_000828.4	427-526	TGCAGGAGCACAGCGCTTTCCGCTTTGCCGTGCAGTTATACAACACCAACCAGAACACCACCGAGAAGCCCTTCCATTTGAATTACCACGTAGATCACTT	83	80		GRIA3	NM_000828.4:426
231	GSTZ1	NM_001513.3	397-496	TATTCCTATTTCCGAAGCTCCTGCTCATGGAGAGTTCGAATTGCTCTGGCCTTGAAAGGCATCGACTACGAGACGGTGCCCATCAATCTCATAAAGGATG	80	84		GSTZ1	NM_001513.3:396
232	GZMB	NM_004131.3	541-640	ACACTACAAGAGGTGAAGATGACAGTGCAGGAAGATCGAAAGTGCGAATCTGACTTACGCCATTATTACGACAGTACCATTGAGTTGTGCGTGGGGGACC	81	83		GZMB	NM_004131.3:540
233	H19	NR_002196.1	1593-1692	GGCCTTTGAATCCGGACACAAAACCCTCTAGCTTGGAAATGAATATGCTGCACTTTACAACCACTGCACTACCTGACTCAGGAATCGGCTCTGGAAGGTG	84	84	X	H19	NR_002196.1:1592	also targets a couple LOC102724852 transcripts (XR_001756132, XR_001756133) and HOTS (NM_001293171) @ 100%
234	H3F3A	NM_002107.3	191-290	GCTCGCAAGAGTGCGCCCTCTACTGGAGGGGTGAAGAAACCTCATCGTTACAGGCCTGGTACTGTGGCGCTCCGTGAAATTAGACGTTATCAGAAGTCCA	83	80	HK;X	H3F3A	NM_002107.3:190	also targets pseudogene H3F3AP4 (NR_002315) @100%
235	H3F3B	NM_005324.3	2590-2689	GATATCCCTCGGTAAGGGTAAAGGAGCAGAGGCAAAGGAGAAAAGCAGAAGTTGCAGCTGATGCAGGTATCCTATGCCCTTGATGGATGAGACTAAAATA	80	80		H3F3B	NM_005324.3:2589
236	HAO2	NM_001005783.1	411-510	CAACTCGGGATTTTATTGAAGGTGGAGCAGATGACAGCATCACGCGGGATGACAACATTGCAGCATTTAAAAGAATTCGCCTCCGTCCGCGGTACCTGAG	84	81		HAO2	NM_001005783.1:410
237	HAT1	NM_003642.2	686-785	TGGAGCTACGCTCTTTGCGACCGTAGGCTACATGACAGTCTATAATTACTATGTGTACCCAGACAAAACCCGGCCACGTGTAAGTCAGATGCTGATTTTG	82	82		HAT1	NM_003642.2:685
238	HDAC1	NM_004964.2	786-885	CAAGCCGGTCATGTCCAAAGTAATGGAGATGTTCCAGCCTAGTGCGGTGGTCTTACAGTGTGGCTCAGACTCCCTATCTGGGGATCGGTTAGGTTGCTTC	81	82	HK	HDAC1	NM_004964.2:785
239	HDAC2	NM_001527.1	931-1030	AAGCCTATTATCTCAAAGGTGATGGAGATGTATCAACCTAGTGCTGTGGTATTACAGTGTGGTGCAGACTCATTATCTGGTGATAGACTGGGTTGTTTCA	77	78		HDAC2	NM_001527.1:930
240	HDAC3	NM_003883.3	353-452	TGTTTCCCGGGCTCTTTGAGTTCTGCTCGCGTTACACAGGCGCATCTCTGCAAGGAGCAACCCAGCTGAACAACAAGATCTGTGATATTGCCATTAACTG	80	83		HDAC3	NM_003883.3:352
241	HDAC4	NM_006037.3	6966-7065	TCTGTCAGCTCACTCCAGCTTCACAAATGTGCTGAGAGCATTACTGTGTAGCCTTTTCTTTGAAGACACACTCGGCTCTTCTCCACAGCAAGCGTCCAGG	80	80		HDAC4	NM_006037.3:6965
242	HDAC6	NM_001321225.1	471-570	CCCGGAAGGCCCTGAGCGGCTCCATGCCATCAAGGAGCAACTGATCCAGGAGGGCCTCCTAGATCGCTGCGTGTCCTTTCAGGCCCGGTTTGCTGAAAAG	92	86		HDAC6	NM_001321225.1:470
243	HDAC9	NM_014707.1	691-790	CACCACACATCATTGGATCAAAGCTCTCCACCCCTTAGTGGAACATCTCCATCCTACAAGTACACATTACCAGGAGCACAAGATGCAAAGGATGATTTCC	81	78		HDAC9	NM_014707.1:690	non-maximal isoform coverage due to non-overlapping variants
244	HELLS	NM_018063.3	2041-2140	GATGGGTCCATGTCTTACTCAGAGAGAGAAAAAAACATGCACAGCTTCAACACGGATCCAGAGGTGTTTATCTTCTTAGTGAGTACACGAGCTGGTGGCC	83	83		HELLS	NM_018063.3:2040
245	HES1	NM_005524.2	861-960	GCTGGAGAGGCGGCTAAGGTGTTTGGAGGCTTCCAGGTGGTACCGGCTCCCGATGGCCAGTTTGCTTTCCTCATTCCCAACGGGGCCTTCGCGCACAGCG	82	82		HES1	NM_005524.2:860
246	HES5	NM_001010926.3	1161-1260	CTCCACTATGATCCTTAAAGGATTCCTCTGTGTGGGTGGATGCGTGTGGGCACGACTTTGTACTCAGAAATTGAACTCTCAGTCACGTGGAAGCCACGGG	84	83		HES5	NM_001010926.3:1160
247	HGF	NM_000601.4	551-650	TCATTGGTAAAGGACGCAGCTACAAGGGAACAGTATCTATCACTAAGAGTGGCATCAAATGTCAGCCCTGGAGTTCCATGATACCACACGAACACAGCTT	78	82		HGF	NM_000601.4:550
248	HHIP	NM_022475.1	989-1088	TGTGCACTTTGCTCTCCACATTCTCAAAGCCTGTTCCACTCACCTGAGAGAGAAGTCTTGGAAAGAGACCTAGTACTTCCTCTGCTCTGCAAAGACTATT	83	83		HHIP	NM_022475.1:988
249	HIST1H1C	NM_005319.3	402-501	TTAAAAAGGCGGGCGGAACCAAACCTAAGAAGCCAGTTGGGGCAGCCAAGAAGCCCAAGAAGGCGGCTGGCGGCGCAACTCCGAAGAAGAGCGCTAAGAA	80	83		HIST1H1C	NM_005319.3:401
250	HIST1H2BF	NM_003522.3	314-413	GGGAGCTGGCTAAGCACGCCGTGTCAGAGGGCACCAAGGCCGTCACCAAGTACACCAGCTCTAAGTAATTCTAACGTCTTCATACCCAATCCCAAAGGCT	88	80		HIST1H2BF	NM_003522.3:313
251	HIST1H3B	NM_003537.3	336-435	CATCCATGCTAAGCGAGTGACTATTATGCCCAAAGACATCCAGCTCGCTCGCCGCATTCGCGGAGAAAGAGCGTAAATGTAAAGTCACTTTTTCATCAGT	85	76		HIST1H3B	NM_003537.3:335
252	HMGA1	NM_145904.1	872-971	CGCCCACCCACGCATACACACATGCCCTCCTGGACAAGGCTAACATCCCACTTAGCCGCACCCTGCACCTGCTGCGTCCCCACTCCCTTGGTGGTGGGGA	87	88		HMGA1	NM_145904.1:871
253	HMGA2	NM_003484.1	329-428	GAGGAGGAATTCTTTCCCCGCCTAACATTTCAAGGGACACAATTCACTCCAAGTCTCTTCCCTTTCCAAGCCGCTTCCGAAGTGCTCCCGGTGCCCGCAA	81	85		HMGA2	NM_003484.1:328
254	HNF1A	NM_000545.4	2126-2225	GGGGGTCGTGGAGAGCTAGGAGCAAAGCCTGTTCATGGCAGATGTAGGAGGGACTGTCGCTGCTTCGTGGGATACAGTCTTCTTACTTGGAACTGAAGGG	82	82		HNF1A	NM_000545.4:2125
255	HOXA10	NM_018951.3	2243-2342	GGGGTAAGCGGAATAAACTAGAGAAGGGAGACATTGTTTGGATTTCCTTTATACTGTGAAGTTACATGCATAAAAGGGTCAAACCTGTAGATGCAGAAAA	80	81		HOXA10	NM_018951.3:2242
256	HOXA9	NM_152739.3	1016-1115	GGCTCTAAACCTCAGGCCACATCTTTTCCAAGGCAAACCCTGTTCAGGCTGGCTCGTAGGCCTGCCGCTTTGATGGAGGAGGTATTGTAAGCTTTCCATT	80	81	X	HOXA9	NM_152739.3:1015	also targets HOXA10-HOXA9 readthrough (NR_037940) @100%
257	HPD	NM_002150.2	289-388	CGATCACCTGGTGAAACACGGTGACGGAGTGAAGGACATTGCGTTCGAGGTGGAAGATTGTGACTACATCGTGCAGAAAGCACGGGAACGGGGCGCCAAA	83	84		HPD	NM_002150.2:288
258	HPGD	NM_000860.5	550-649	GTGGATTGGAATCTTGAAGCAGGTGTACAGTGTAAAGCTGCCCTGGATGAGCAGTTTGAACCTCAGAAGACTCTGTTCATCCAGTGCGATGTGGCTGACC	86	85		HPGD	NM_000860.5:549
259	HRAS	NM_005343.2	397-496	AGTACATGCGCACCGGGGAGGGCTTCCTGTGTGTGTTTGCCATCAACAACACCAAGTCTTTTGAGGACATCCACCAGTACAGGGAGCAGATCAAACGGGT	82	82		HRAS	NM_005343.2:396
260	HSD17B6	NM_003725.2	596-695	CTCCAGCATTCTGGGAAGAGTTGCTTTCTTTGTAGGAGGCTACTGTGTCTCCAAGTATGGAGTGGAAGCCTTTTCAGATATTCTGAGGCGTGAGATTCAA	80	79		HSD17B6	NM_003725.2:595
261	HSPA6	NM_002155.3	2019-2118	GACAGAGTGGCTGCCAAAAACTCGCTGGAGGCCCATGTCTTCCATGTGAAAGGTTCTTTGCAAGAGGAAAGCCTTAGGGACAAGATTCCCGAAGAGGACA	81	80	X	HSPA6	NM_002155.3:2018	also targets HSPA7 (NR_024151) @ 100%
262	ID3	NM_002167.4	1001-1100	TCAGAGCGTGGAGGTGTGGAAGGAGTGGCTGCTCTCCAAACTATGCCAAGGCGGCGGCAGAGCTGGTCTTCTGGTCTCCTTGGAGAAAGGTTCTGTTGCC	86	85		ID3	NM_002167.4:1000
263	IDH1	NM_005896.3	419-518	TATGATTTAGGCATAGAGAATCGTGATGCCACCAACGACCAAGTCACCAAGGATGCTGCAGAAGCTATAAAGAAGCATAATGTTGGCGTCAAATGTGCCA	83	84		IDH1	NM_005896.3:418
264	IDH2	NM_002168.2	945-1044	CACCGGCTCATTGATGACATGGTGGCTCAGGTCCTCAAGTCTTCGGGTGGCTTTGTGTGGGCCTGCAAGAACTATGACGGAGATGTGCAGTCAGACATCC	85	85		IDH2	NM_002168.2:944
265	IFNA17	NM_021268.2	292-391	TGAGATGATCCAGCAGACCTTCAATCTCTTCAGCACAGAGGACTCATCTGCTGCTTGGGAACAGAGCCTCCTAGAAAAATTTTCCACTGAACTTTACCAG	85	81	X	IFNA17	NM_021268.2:291	also targets IFNA4;7;10&21 @>97%
266	IFNG	NM_000619.2	971-1070	ATACTATCCAGTTACTGCCGGTTTGAAAATATGCCTGCAATCTGAGCCAGTGCTTTAATGGCATGTCAGACAGAACTTGAATGTGTCAGGTGACCCTGAT	76	79		IFNG	NM_000619.2:970
267	IGF2	NM_000612.4	1010-1109	CCCCGCCAAGTCCGAGAGGGACGTGTCGACCCCTCCGACCGTGCTTCCGGACAACTTCCCCAGATACCCCGTGGGCAAGTTCTTCCAATATGACACCTGG	86	86		IGF2	NM_000612.4:1009	shifted probe to avoid interference with IGF2-p4 -also targets INS-IGF2 read-through transcript (NR_003512)@100%
268	IGF2-p1	NM_001007139.5	151-250	ATTTCAGTTGGCATTTGAGCAGGTGCCATGCTCAGCGGAGATGAGGCTCTCCCATCTGTAGGGGCCGTATTAACATGCACACTCTAAAAGTGCCCTTCGT	85	83		IGF2	NM_001007139.5:150	targets p1 variant only
269	IGF2-p2	NM_001127598.2	296-395	ATCGTGGTGGCCCCCGAGACCGAACTCGCGTCTATGCAAGTCCAACGCACTGAGGACGGGGTAACCATTATCCAGATATTTTGGGTGGGCCGCAAAGGCG	84	86		IGF2	NM_001127598.2:295	targets p2 variant only
270	IGF2-p3	NM_000612.5	275-374	CGCCCGCCCTCTCGCCTTCGCCGAACCAAAGTGGATTAATTACACGCTTTCTGTTTCTCTCCGTGCTGTTCTCTCCCGCTGTGCGCCTGCCCGCCTCTCG	82	84		IGF2	NM_000612.5:274	targets p3 variant only
271	IGF2-p4	NM_001291861.2	45-144	TCCTCCTCCTCTTCCTCCTCCTCCTCCTGCCCCAGCGAGCCTTCTGCTGAGCTACACCAATGGGAATCCCAATGGGGAAGTCGATGCTGGTGCTTCTCAC	87	84		IGF2	NM_001291861.2:44	added probe
272	IGF2BP1	NM_006546.3	5811-5910	GCCTCACTATTGGCAGAAAAGACCCCATTTAAAACCCAGAGAACACTGGAGGGGGATGCTCTAGTTGGTTCTGTGTCCATTTTCCTCTGTGCCAAAGACA	78	79		IGF2BP1	NM_006546.3:5810
273	IGF2BP2	NM_001007225.1	2730-2829	GAACAAAAGCGAAACACACAAACCAGCCTCAACTTACACTTGGTTACTCAAAAGAACAAGAGTCAATGGTACTTGTCCTAGCGTTTTGGAAGAGGAAAAC	84	81		IGF2BP2	NM_001007225.1:2729
274	IGF2BP3	NM_006547.2	1255-1354	AAGGCAATGTTGAGACATGTGCCAAAGCTGAGGAGGAGATCATGAAGAAAATCAGGGAGTCTTATGAAAATGATATTGCTTCTATGAATCTTCAAGCACA	86	75		IGF2BP3	NM_006547.2:1254
275	IGFBP3	NM_000598.4	1256-1355	TATCAAAATATTCAGAGACTCGAGCACAGCACCCAGACTTCATGCGCCCGTGGAATGCTCACCACATGTTGGTCGAAGCGGCCGACCACTGACTTTGTGA	81	82		IGFBP3	NM_000598.4:1255
276	IGSF1	NM_001170961.1	467-566	TCTCGGATATCAAGCAAGTTCCTGCTGCTGAAGGATAAGACACAGATGACCTGGATCCGCCCTTCCCACAAGACCTTCCAAGTTTCATTCCTTATAGGTG	83	79		IGSF1	NM_001170961.1:466
277	IHH	NM_002181.2	1694-1793	GGCAGCCATCCCGGCCATTCTGAGGTATGACATTCCTCCCCGGCCACACTCCTCAAGACACATCCAGAGACTGTTGCTGTCTGTGGGCAGAGTTCTGTGT	86	86		IHH	NM_002181.2:1693
278	IL10	NM_000572.2	231-330	AAGGATCAGCTGGACAACTTGTTGTTAAAGGAGTCCTTGCTGGAGGACTTTAAGGGTTACCTGGGTTGCCAAGCCTTGTCTGAGATGATCCAGTTTTACC	79	79		IL10	NM_000572.2:230
279	IL13RA2	NM_000640.2	401-500	AGATGGGTTTGATCTTAACAAGGGCATTGAAGCGAAGATACACACGCTTTTACCATGGCAATGCACAAATGGATCAGAAGTTCAAAGTTCCTGGGCAGAA	76	76		IL13RA2	NM_000640.2:400
280	IL15	NM_172174.1	1686-1785	AGGGTGATAGTCAAATTATGTATTGGTGGGGCTGGGTACCAATGCTGCAGGTCAACAGCTATGCTGGTAGGCTCCTGCCAGTGTGGAACCACTGACTACT	82	83		IL15	NM_172174.1:1685
281	IL1B	NM_000576.2	841-940	GGGACCAAAGGCGGCCAGGATATAACTGACTTCACCATGCAATTTGTGTCTTCCTAAAGAGAGCTGTACCCAGAGAGTCCTGTGCTGAATGTGGACTCAA	81	82		IL1B	NM_000576.2:840
282	IL20RB	NM_144717.2	1576-1675	GGGAAACTGGTGACACTCTACAGTCTGACTGATTCAGTGTTTCTGGAGAGCAGGACATAAATGTATGATGAGAATGATCAAGGACTCTACACACTGGGTG	82	83		IL20RB	NM_144717.2:1575
283	IL22RA1	NM_021258.2	2525-2624	GACGGGTACAATAACACACTGTACTGATGTCACAACTTTGCAAGCTCTGCCTTGGGTTCAGCCCATCTGGGCTCAAATTCCAGCCTCACCACTCACAAGC	85	85		IL22RA1	NM_021258.2:2524
284	IL23R	NM_144701.2	1801-1900	CATGCTTTTGGAAAATGATTCACCCAGTGAAACTATTCCAGAACAGACCCTGCTTCCTGATGAATTTGTCTCCTGTTTGGGGATCGTGAATGAGGAGTTG	80	78		IL23R	NM_144701.2:1800
285	IL2RA	NM_000417.1	1001-1100	CTTGGTAAGAAGCCGGGAACAGACAACAGAAGTCATGAAGCCCAAGTGAAATCAAAGGTGCTAAATGGTCGCCCAGGAGACATCCGTTGTGCTTGCCTGC	79	82		IL2RA	NM_000417.1:1000
286	IL2RB	NM_000878.2	1981-2080	GTCCTGCTGCCCGAGCCAGGAACTGTGTGTGTTGCAGGGGGGCAGTAACTCCCCAACTCCCTCGTTAATCACAGGATCCCACGAATTTAGGCTCAGAAGC	83	79		IL2RB	NM_000878.2:1980
287	IL3RA	NM_002183.2	746-845	GACGTCCAGTACGACCTGTACTTGAACGTTGCCAACAGGCGTCAACAGTACGAGTGTCTTCACTACAAAACGGATGCTCAGGGAACACGTATCGGGTGTC	81	80		IL3RA	NM_002183.2:745
288	IL6	NM_000600.3	365-464	GGCACTGGCAGAAAACAACCTGAACCTTCCAAAGATGGCTGAAAAAGATGGATGCTTCCAATCTGGATTCAATGAGGAGACTTGCCTGGTGAAAATCATC	86	82		IL6	NM_000600.3:364
289	IL6ST	NM_002184.2	2506-2605	CAAAACACTTCGAGCACTGTCCAGTATTCTACCGTGGTACACAGTGGCTACAGACACCAAGTTCCGTCAGTCCAAGTCTTCTCAAGATCCGAGTCTACCC	79	78		IL6ST	NM_002184.2:2505
290	IL7	NM_000880.3	517-616	AGGGTCCTGGGAGTGACTATGGGCGGTGAGAGCTTGCTCCTGCTCCAGTTGCGGTCATCATGACTACGCCCGCCTCCCGCAGACCATGTTCCATGTTTCT	84	84		IL7	NM_000880.3:516
291	INHBA	NM_002192.2	1915-2014	TAGAACAACCCAAATAGCATCTAGAAAGCCATGAGTTTGAAAGGGCCCATCACAGGCACTTTCCTACCCAATTACCCAGGTCATAAGGTATGTCTGTGTG	83	81		INHBA	NM_002192.2:1914
292	IRAK3	NM_007199.1	1736-1835	AGGTAAATATAGATCCTTCTTCAGAAGCTCCAGGGCATTCTTGCAGGAGCAGGCCAGTGGAGAGCAGCTGTTCCTCCAAATTTTCCTGGGATGAATATGA	79	81		IRAK3	NM_007199.1:1735
293	IRF2	NM_002199.3	1625-1724	AGGCAGCACTAGCGACATTGCAGTCTGCTTCTGCACCTTATCTTAAAGCACTTACAGATAGGCCTTCTTGTGATCTTGCTCTATCTCACAGCACACTCAG	84	80		IRF2	NM_002199.3:1624
294	ITGA2	NM_002203.2	476-575	CAACGGGTGTGTGTTCTGACATCAGTCCTGATTTTCAGCTCTCAGCCAGCTTCTCACCTGCAACTCAGCCCTGCCCTTCCCTCATAGATGTTGTGGTTGT	80	82		ITGA2	NM_002203.2:475
295	CD41B	NM_000419.3	741-840	AGTTACCGCCCAGGCATCCTTTTGTGGCACGTGTCCTCCCAGAGCCTCTCCTTTGACTCCAGCAACCCAGAGTACTTCGACGGCTACTGGGGGTACTCGG	82	81		ITGA2B	NM_000419.3:740
296	ITGA6	NM_000210.1	3066-3165	CTCATGCGAGCCTTCATTGATGTGACTGCTGCTGCCGAAAATATCAGGCTGCCAAATGCAGGCACTCAGGTTCGAGTGACTGTGTTTCCCTCAAAGACTG	81	80		ITGA6	NM_000210.1:3065
297	ITGA7	NM_002206.1	1171-1270	TGATAGTGGGTGCCCCCTACTTCTTTGAGCGCCAAGAAGAGCTGGGGGGTGCTGTGTATGTGTACTTGAACCAGGGGGGTCACTGGGCTGGGATCTCCCC	82	81		ITGA7	NM_002206.1:1170
298	ITGA8	NM_003638.1	1216-1315	ATCGGAGTGCCTTTTGCAGGCAAGGATCAAAGAGGCAAAGTGCTCATTTATAATGGGAACAAAGATGGCTTAAACACCAAGCCTTCCCAAGTTCTGCAAG	82	82		ITGA8	NM_003638.1:1215
299	ITGB3	NM_000212.2	4486-4585	GAATAAGCCTTGGAATTAGATATGGGGCAATGACTGAGCCCTGTCTCACCCATGGATTACTCCTTACTGTAGGGAATGGCAGTATGGTAGAGGGATAAAT	82	79		ITGB3	NM_000212.2:4485
300	ITGB4	NM_001005731.1	4152-4251	GGCCCATGTCCATCCCCATCATCCCTGACATCCCTATCGTGGACGCCCAGAGCGGGGAGGACTACGACAGCTTCCTTATGTACAGCGATGACGTTCTACG	85	86		ITGB4	NM_001005731.1:4151
301	ITGB6	NM_000888.3	1091-1190	AACATTCTCCAGCTGATCATCTCAGCTTATGAAGAACTGCGGTCTGAGGTGGAACTGGAAGTATTAGGAGACACTGAAGGACTCAACTTGTCATTTACAG	83	83		ITGB6	NM_000888.3:1090
302	ITGB7	NM_000889.1	1279-1378	CAACGTGGTACAGCTCATCATGGATGCTTATAATAGCCTGTCTTCCACCGTGACCCTTGAACACTCTTCACTCCCTCCTGGGGTCCACATTTCTTACGAA	81	82		ITGB7	NM_000889.1:1278
303	ITGB8	NM_002214.2	2610-2709	GGAAAACTGGAATTGTATGCAATGCCTTCACCCTCACAATTTGTCTCAGGCTATACTTGATCAGTGCAAAACCTCATGTGCTCTCATGGAACAACAGCAT	80	82		ITGB8	NM_002214.2:2609
304	JAG1	NM_000214.2	916-1015	TTGCTTGTGGAGGCGTGGGATTCCAGTAATGACACCGTTCAACCTGACAGTATTATTGAAAAGGCTTCTCACTCGGGCATGATCAACCCCAGCCGGCAGT	82	80		JAG1	NM_000214.2:915
305	JAG2	NM_145159.1	4226-4325	ATTTTTGTAAAGTTTCCGTGCGTGGCACTCGCTGTATGAAAGGAGAGAGCAAAGGGTGTCTGCGTCGTCACCAAATCGTAGCGTTTGTTACCAGAGGTTG	78	79		JAG2	NM_145159.1:4225
306	JAK1	NM_002227.1	286-385	GAGAACACCAAGCTCTGGTATGCTCCAAATCGCACCATCACCGTTGATGACAAGATGTCCCTCCGGCTCCACTACCGGATGAGGTTCTATTTCACCAATT	81	79		JAK1	NM_002227.1:285
307	JAK2	NM_004972.3	1465-1564	TTGATGTCAGTATTAAGCAAGCAAACCAAGAGGGTTCAAATGAAAGCCGAGTTGTAACTATCCATAAGCAAGATGGTAAAAATCTGGAAATTGAACTTAG	81	75		JAK2	NM_004972.3:1464
308	JAK3	NM_000215.2	1716-1815	GTGCTGCTGAAGGTCATGGATGCCAAGCACAAGAACTGCATGGAGTCATTCCTGGAAGCAGCGAGCTTGATGAGCCAAGTGTCGTACCGGCATCTCGTGC	82	82		JAK3	NM_000215.2:1715
309	JMJD1C	NM_004241.2	2741-2840	ACCTCAGCAGATGGTATTGGATTACTTAGTCACATTCCTGTCAGACCTTCCAGTGCAGAGCCTCATCGGCCTCTTAAAATTACAGCCCATTCCAGTCCAC	79	80		JMJD1C	NM_004241.2:2740
310	JMJD8	NM_001005920.2	359-458	TGTGCTCCCGCGACAGGTTGCTGGCTTCGTTTGGGGACAGAGTGGTCCGGCTGAGCACCGCCAACACCTACTCCTACCACAAAGTGGACTTGCCCTTCCA	85	86		JMJD8	NM_001005920.2:358
311	JPT1	NM_016185.2	1391-1490	TGGAACTAAAAGCAGTGAAGCAAGGGAGGCAATCACACTGAAGCGGGTCTTCCTCCAGGAACGGGGTCCCACAGGCGTGTTGTTTTAAATAACCTGATGC	82	79		JPT1	NM_016185.2:1390
312	KCNJ5	NM_000890.3	631-730	TCATTTGGTGGCTCATTGCTTATATCCGGGGTGACCTGGACCATGTTGGCGACCAAGAGTGGATTCCTTGTGTTGAAAACCTCAGTGGCTTCGTGTCCGC	83	82		KCNJ5	NM_000890.3:630
313	KCNU1	NM_001031836.2	645-744	TTATTTGAAGAGCAATTGGCTAGGTTTAAGGTTCCTAAGAGCCTTGCGCCTGCTAGAACTCCCTCAAATCTTGCAAATTCTACGAGCCATCAAGACCAGT	78	83		KCNU1	NM_001031836.2:644
314	KDM6A	NM_021140.2	2591-2690	ACAGCACTGCCAGTGTCGAGGGACTTCCTAATCATGTCCATCAGATGACGGCAGATGCTGTTTGCAGTCCTAGCCATGGAGATTCTAAGTCACCAGGTTT	81	80		KDM6A	NM_021140.2:2590
315	KDR	NM_002253.2	1421-1520	CAATCACACAATTAAAGCGGGGCATGTACTGACGATTATGGAAGTGAGTGAAAGAGACACAGGAAATTACACTGTCATCCTTACCAATCCCATTTCAAAG	82	78		KDR	NM_002253.2:1420
316	KEAP1	NM_012289.3	562-661	CTCATTGAATTCGCCTACACGGCCTCCATCTCCATGGGCGAGAAGTGTGTCCTCCACGTCATGAACGGTGCTGTCATGTACCAGATCGACAGCGTTGTCC	84	84		KEAP1	NM_012289.3:561
317	KIT	NM_000222.1	6-105	CATCGCAGCTACCGCGATGAGAGGCGCTCGCGGCGCCTGGGATTTTCTCTGCGTTCTGCTCCTACTGCTTCGCGTCCAGACAGGCTCTTCTCAACCATCT	82	83		KIT	NM_000222.1:5
318	KMT2B	NM_014727.1	7846-7945	AAGCGGGAGAAGTTCTACGATGGGAAGGGCATCGGGTGCTATATGTTCCGCATGGATGACTTTGATGTAGTGGACGCCACGATGCATGGCAATGCCGCCC	84	84		KMT2B	NM_014727.1:7845
319	KMT2C	NM_170606.2	12506-12605	GTGTTGTGGCTGCATTTTCCGACCTTCTTCACGTCCGAATCCCTAACAGCTATGAGGTTAGCAGTGCTCCAGATGTCCCATCCATGGGTTTGGTCAGTAG	79	82		KMT2C	NM_170606.2:12505
320	KMT2D	NM_003482.3	6071-6170	CCAACATTAATTTTCCTAATCTCAAGCAAGACTACCCAGACTGGTCAAGCCGTTGCAAACAAATCATGAAGCTCTGGAGAAAGGTTCCAGCAGCTGACAA	80	83		KMT2D	NM_003482.3:6070
321	KRAS	NM_004985.3	328-427	AACCTGTCTCTTGGATATTCTCGACACAGCAGGTCAAGAGGAGTACAGTGCAATGAGGGACCAGTACATGAGGACTGGGGAGGGCTTTCTTTGTGTATTT	84	83		KRAS	NM_004985.3:327
322	KRT19	NM_002276.4	97-196	CGCAGCTTCTGAGACCAGGGTTGCTCCGTCCGTGCTCCGCCTCGCCATGACTTCCTACAGCTATCGCCAGTCGTCGGCCACGTCGTCCTTCGGAGGCCTG	86	85		KRT19	NM_002276.4:96
323	L1CAM	NM_024003.2	3241-3340	TTCAGGTTCCATATCTTGTTCAAAGCCTTGGGAGAAGAGAAGGGTGGGGCTTCCCTTTCGCCACAGTATGTCAGCTACAACCAGAGCTCCTACACGCAGT	84	82		L1CAM	NM_024003.2:3240
324	LAMA3	NM_000227.3	4261-4360	CAGAGGACTGGTGTTTCACACGGGCACTAAGAACTCCTTTATGGCTCTTTATCTTTCAAAAGGACGTCTGGTCTTTGCACTGGGGACAGATGGGAAAAAA	82	83		LAMA3	NM_000227.3:4260	sub-maximal isoform coverage due to non-overlapping variants
325	LAMB3	NM_000228.2	3351-3450	GCAGGCATTGAGTGCCCAAGAGGGATTTGAGAGAATAAAACAAAAGTATGCTGAGTTGAAGGACCGGTTGGGTCAGAGTTCCATGCTGGGTGAGCAGGGT	84	82		LAMB3	NM_000228.2:3350
326	LAMC3	NM_006059.3	2091-2190	CCGCCAGCCTCCTGGGTGGAGATTTGTTCATGTCCCACTGGCTACACGGGCCAGTTCTGTGAATCCTGTGCTCCGGGATACAAGAGGGAGATGCCACAGG	83	84		LAMC3	NM_006059.3:2090
327	LEF1	NM_016269.3	1166-1265	CCGTCACACATCCCATCAGATGTCAACTCCAAACAAGGCATGTCCAGACATCCTCCAGCTCCTGATATCCCTACTTTTTATCCCTTGTCTCCGGGTGGTG	80	79		LEF1	NM_016269.3:1165
328	LEFTY1	NM_020997.2	1406-1505	GCACTATATTCTAAGCACTTACATGTGGAGATACTGTAACCTGAGGGCAGAAAGCCCAATGTGTCATTGTTTACTTGTCCTGTCACTGGATCTGGGCTAA	83	79		LEFTY1	NM_020997.2:1405
329	LFNG	NM_001040168.1	718-817	TCCAGGCCATGGAGCGGGTCAGCGAGAACAAGGTGCGTCCTGTCCACTTCTGGTTTGCCACGGGCGGCGCTGGCTTCTGCATCAGCCGTGGGCTGGCTCT	86	86		LFNG	NM_001040168.1:717
330	LGR5	NM_003667.2	1469-1568	CTTATGCTTACCAGTGCTGTGCATTTGGAGTGTGTGAGAATGCCTATAAGATTTCTAATCAATGGAATAAAGGTGACAACAGCAGTATGGACGACCTTCA	79	79		LGR5	NM_003667.2:1468
331	LIF	NM_002309.3	1241-1340	GGGATGGAAGGCTGTCTTCTTTTGAGGATGATCAGAGAACTTGGGCATAGGAACAATCTGGCAGAAGTTTCCAGAAGGAGGTCACTTGGCATTCAGGCTC	84	83		LIF	NM_002309.3:1240
332	LIN28B	NM_001004317.2	2256-2355	CCTATATGGTGGATACAGGATGAACATTCAGTGCCAGGGAGAATCTTCTCAGGTTGGTTCTCGTTAGAGTGATAAACTGGCTAGGGGCCATAGTATTGGT	81	79		LIN28B	NM_001004317.2:2255
333	LMO1	NM_002315.1	901-1000	TGATCTTGTGTCAGATGGACTATGAGGAAGGGCAGCTCAATGGCACCTTTGAATCCCAAGTTCAGTAACGCCCGGCGCCTGGCCTCCAGGCCCGTCTGTC	82	82		LMO1	NM_002315.1:900
334	RP11-115C10.1	NR_120532.1	314-413	GATTTTACACACAATTCAGAAGGAAGAAAGAACAGATGAGTTTGGGAATCAGGAGACCAGATGTCAAGACTGGACTACATCTTTATATTCATTTCCAGAT	78	78		LOC101929427	NR_120532.1:313
335	LZTR1	NM_006767.2	1581-1680	CAGTTCCTCTACACCGACAAGATCAAATACCCACGGAAAGGCCATGTGGAGGATGTGCTGCTCATCATGGATGTGTACAAACTGGCACTGAGCTTCCAGT	80	84		LZTR1	NM_006767.2:1580
336	MAP2K1	NM_002755.2	971-1070	ACGGAATGGACAGCCGACCTCCCATGGCAATTTTTGAGTTGTTGGATTACATAGTCAACGAGCCTCCTCCAAAACTGCCCAGTGGAGTGTTCAGTCTGGA	79	82		MAP2K1	NM_002755.2:970
337	MAP2K2	NM_030662.3	840-939	AAGCCCTCCAACATCCTCGTGAACTCTAGAGGGGAGATCAAGCTGTGTGACTTCGGGGTGAGCGGCCAGCTCATCGACTCCATGGCCAACTCCTTCGTGG	85	85	HK;X	MAP2K2	NM_030662.3:839	also targets a MAP2K2 pseudogene, LOC407835 (NR_002144) @ 100% and MAP2K1 transcripts @ 91%
338	MAP2K4	NM_003010.3	2501-2600	AATCTCTCATATTCGCTAGTGTTTAAAAGGCTAAGAATAGTGGGGCCCAGCCGATGTGGTAGGTGATAAAGAGGCATCTTTTCTAGAGACACATTGGACC	79	82		MAP2K4	NM_003010.3:2500
339	MAP3K12	NM_006301.2	801-900	AGGGATCTCAAGTCACCCAACATGCTAATCACCTACGACGATGTGGTGAAGATCTCAGATTTTGGCACTTCCAAGGAGCTGAGTGACAAGAGCACCAAGA	81	82		MAP3K12	NM_006301.2:800
340	MAP3K5	NM_005923.3	1761-1860	GAAACTTGGAAAAACTCCAGAGCTACTGGGAAGTTGGATTTTTTCTGGGGGCCAGCGTCCTAGCCAATGACCACATGAGAGTCATTCAAGCATCTGAAAA	81	83		MAP3K5	NM_005923.3:1760
341	MAPK1	NM_138957.2	431-530	ACTGCCAGAGAACCCTGAGGGAGATAAAAATCTTACTGCGCTTCAGACATGAGAACATCATTGGAATCAATGACATTATTCGAGCACCAACCATCGAGCA	83	80		MAPK1	NM_138957.2:430
342	MAPK10	NM_138981.2	451-550	ATGGATGCCAACTTATGTCAAGTGATTCAGATGGAATTAGACCATGAGCGAATGTCTTACCTGCTGTACCAAATGTTGTGTGGCATTAAGCACCTCCATT	80	78		MAPK10	NM_138981.2:450
343	MAPK12	NM_002969.3	426-525	TATTCACTCCTGATGAGACCCTGGATGACTTCACGGACTTTTACCTGGTGATGCCGTTCATGGGCACCGACCTGGGCAAGCTCATGAAACATGAGAAGCT	82	82		MAPK12	NM_002969.3:425
344	MAPK3	NM_001040056.1	581-680	AACGTGCTCCACCGAGATCTAAAGCCCTCCAACCTGCTCATCAACACCACCTGCGACCTTAAGATTTGTGATTTCGGCCTGGCCCGGATTGCCGATCCTG	82	81		MAPK3	NM_001040056.1:580
345	MAPK8	NM_002750.2	946-1045	TCTCTGTAGATGAAGCTCTCCAACACCCGTACATCAATGTCTGGTATGATCCTTCTGAAGCAGAAGCTCCACCACCAAAGATCCCTGACAAGCAGTTAGA	78	81		MAPK8	NM_002750.2:945
346	MAPK8IP1	NM_005456.2	260-359	TCCCAATTTCAGGCTCACCCATGACATCAGCCTGGAGGAGTTTGAGGATGAAGACCTCTCGGAGATCACTGATGAGTGTGGCATCAGCTTACAGTGCAAA	86	85		MAPK8IP1	NM_005456.2:259
347	MAPK8IP2	NM_012324.2	1886-1985	CCGAGTCCTTTGGCCTTTTCTCCTGTCTGGTCAACGGCGAGGAGCGAGAGCAGACTCACCGGGCTGTGTTCAGGTTCATCCCGCGGCATCCAGACGAGCT	82	82		MAPK8IP2	NM_012324.2:1885
348	MAPT	NM_016834.3	1206-1305	ATTGGGTCCCTGGACAATATCACCCACGTCCCTGGCGGAGGAAATAAAAAGATTGAAACCCACAAGCTGACCTTCCGCGAGAACGCCAAAGCCAAGACAG	79	81		MAPT	NM_016834.3:1205
349	MATN3	NM_002381.4	1225-1324	TGTTCAGTCCGTGACAAGTGTGCCCTAGGCTCTCATGGTTGCCAGCACATTTGTGTGAGTGATGGGGCCGCATCCTACCACTGTGATTGCTATCCTGGCT	83	83		MATN3	NM_002381.4:1224
350	MBD2	NM_003927.3	746-845	GGCAAGAGCGATGTCTACTACTTCAGTCCAAGTGGTAAGAAGTTCAGAAGCAAGCCTCAGTTGGCAAGGTACCTGGGAAATACTGTTGATCTCAGCAGTT	83	84		MBD2	NM_003927.3:745
351	MCC	NM_001085377.1	5579-5678	CCTGAGCAAAGTGGGATGTGCATGGCTCTTTTTTGTGATTAAGCAGGCATCAAATGGGCAGTTTTCATTTTCACTGACACAGAAACATGTGGCTGAAGCA	80	79		MCC	NM_001085377.1:5578
352	MCL1	NM_021960.3	1261-1360	GCTGTAACTTCCTAGAGTTGCACCCTAGCAACCTAGCCAGAAAAGCAAGTGGCAAGAGGATTATGGCTAACAAGAATAAATACATGGGAAGAGTGCTCCC	80	79		MCL1	NM_021960.3:1260
353	MCM2	NM_004526.2	2946-3045	TTTGTGCTTCTCACCTTTGGGTGGGATGCCTTGCCAGTGTGTCTTACTTGGTTGCTGAACATCTTGCCACCTCCGAGTGCTTTGTCTCCACTCAGTACCT	78	81		MCM2	NM_004526.2:2945
354	MCM5	NM_006739.3	1581-1680	ATGAGACGAAGGGGGAGGACAACATTGACTTCATGCCCACCATCTTGTCGCGCTTCGACATGATCTTCATCGTCAAGGATGAGCACAATGAGGAGAGGGA	85	84		MCM5	NM_006739.3:1580
355	MCM6	NM_005915.4	516-615	TTCACCCAGAGCTTGTGAGCGGAACTTTTCTGTGCTTGGACTGTCAGACAGTGATCAGGGATGTAGAACAGCAGTTCAAATACACACAGCCAAACATCTG	82	78		MCM6	NM_005915.4:515
356	MDM2	NM_001145337.1	5871-5970	TGCCCACTTTAGAAATACAAATATCACTGGGCAGCTTGAAGCAGTTGGGAGCCTCCAATGAGAGCAACTTGAGAGAATGATGTTGCAAGTTAGTAGGAGT	84	84		MDM2	NM_001145337.1:5870
357	MDM4	NM_001204172.1	347-446	GATCCCTGCAACTCAGTGGAATTCTTGGATTTGGCTCACAGTTCTGAAAGCCAAGAGACCATCTCAAGCATGGGAGAACAGTTAGATAACCTTTCTGAAC	80	84		MDM4	NM_001204172.1:346
358	MED12	NM_005120.2	376-475	CAAGAACGTCAGCTTCAATCCTGCCAAGATCAGTTCCAACTTCAGCAGCATTATTGCAGAGAAATTACGTTGTAATACCCTTCCTGACACTGGTCGCAGG	82	79		MED12	NM_005120.2:375
359	MEG3	NR_002766.2	692-791	ATCTTCCTATCCTTTTCTGGGGGAATGGGGTCGATGAGAGCAACCTCCTAGGGTTGTTGTGAGAATTAAATGAGATAAAAGAGGCCTCAGGCAGGATCTG	84	83		MEG3	NR_002766.2:691
360	MEN1	NM_130802.2	2481-2580	TACAGTCTGTATCAAACCCACGATTTTCTCCAGCTCAGAACCCAGGGCTCTGCCCCAGTCGTTAGAATATAGGTCTCTTCTCCCAGAATCCCAGCCGGCC	80	82		MEN1	NM_130802.2:2480
361	MET	NM_001127500.1	1926-2025	GGCTGACCATATGTGGCTGGGACTTTGGATTTCGGAGGAATAATAAATTTGATTTAAAGAAAACTAGAGTTCTCCTTGGAAATGAGAGCTGCACCTTGAC	80	81		MET	NM_001127500.1:1925
362	MITF	NM_000248.3	3241-3340	TTCAGAGAGGAGTGATCGTCAGATGTGTGAATGGACGGTTTAGGTGAAAATAATCAACTGCATAGTTCCCATGCACGCTGGGCAATGAGAATCCTTGGAA	81	82		MITF	NM_000248.3:3240	sub-maximal isoform coverage due to non-overlapping transcripts
363	MKI67	NM_002417.2	4021-4120	AGCAGATGTAGAGGGAGAACTCTTAGCGTGCAGGAATCTAATGCCATCAGCAGGCAAAGCCATGCACACGCCTAAACCATCAGTAGGTGAAGAGAAAGAC	81	82		MKI67	NM_002417.2:4020
364	MLLT3	NM_004529.2	314-413	GTGAGGAAAAAACCCACCGTGGAGGGCTTCACCCACGACTGGATGGTGTTCGTACGCGGTCCGGAGCACAGTAACATACAGCACTTTGTGGAGAAAGTCG	85	84		MLLT3	NM_004529.2:313
365	MME	NM_001354644.1	521-620	AAGAAGAAACAGCGATGGACTCCACTGGAGATCAGCCTCTCGGTCCTTGTCCTGCTCCTCACCATCATAGCTGTGACAATGATCGCACTCTATGCAACCT	83	82		MME	NM_001354644.1:520
366	MMP1	NM_002421.3	1118-1217	AAATGGGCTTGAAGCTGCTTACGAATTTGCCGACAGAGATGAAGTCCGGTTTTTCAAAGGGAATAAGTACTGGGCTGTTCAGGGACAGAATGTGCTACAC	84	84		MMP1	NM_002421.3:1117
367	MMP2	NM_004530.2	2361-2460	CCCGGAGGGGCCTGGCAGCCGTGCCTTCAGCTCTACAGCTAATCAGCATTCTCACTCCTACCTGGTAATTTAAGATTCCAGAGAGTGGCTCCTCCCGGTG	82	81		MMP2	NM_004530.2:2360
368	MMP7	NM_002423.3	312-411	GTGCCAGATGTTGCAGAATACTCACTATTTCCAAATAGCCCAAAATGGACTTCCAAAGTGGTCACCTACAGGATCGTATCATATACTCGAGACTTACCGC	81	81		MMP7	NM_002423.3:311
369	MMP9	NM_004994.2	1531-1630	CACTACTGTGCCTTTGAGTCCGGTGGACGATGCCTGCAACGTGAACATCTTCGACGCCATCGCGGAGATTGGGAACCAGCTGTATTTGTTCAAGGATGGG	82	82		MMP9	NM_004994.2:1530
370	MPO	NM_000250.1	546-645	AGACCTGCTGGAGAGGAAGCTGCGGTCCCTGTGGCGAAGGCCATTCAATGTCACTGATGTGCTGACGCCCGCCCAGCTGAATGTGTTGTCCAAGTCAAGC	82	82		MPO	NM_000250.1:545
371	FTSJ2	NM_013393.1	1436-1535	GAACAATATAGCAATTCACGCATTCTTCAAGCAGCAAAAGTTCCCGGAACAATTAGGGAAGACGTATGGTCTGAATTTATCCAGGCAGTGGGTCTGCTTT	79	80		MRM2	NM_013393.1:1435
372	MRPS5	NM_031902.3	391-490	ATCCCTACGCCAGCTTGAGCCGTGCACTGCAGACACAATGCTGTATTTCTTCTCCCAGTCACCTGATGAGCCAGCAGTATAGACCATATAGTTTCTTCAC	82	81		MRPS5	NM_031902.3:390
373	MT1M	NM_176870.2	5-104	GAGTAGAAAAGCAGCCGCAGGCTGTGGCGCTCCACCACGCCGTCCGGGTGGGCCTAGCAGTCGCTCCATTTATCGCTTGAGATCTCCAGCCTTACCGCGG	89	84		MT1M	NM_176870.2:4
374	MTMR14	NM_022485.3	721-820	CATCAAGCTGCTTCGATACCTGTCAGTCAAATACATCTGTGACCTGATGGTGGAGAACAAGAAGGTGAAGTTTGGCATGAATGTAACCTCCTCTGAGAAG	81	83		MTMR14	NM_022485.3:720
375	MTOR	NM_004958.3	1866-1965	TCACTCTTGCCCTCCGAACGCTTGGCAGCTTTGAATTTGAAGGCCACTCTCTGACCCAATTTGTTCGCCACTGTGCGGATCATTTCCTGAACAGTGAGCA	83	80		MTOR	NM_004958.3:1865
376	MUTYH	NM_001293196.1	1289-1388	CCTCCCAGCCACGCACCTCCGGCACCTTGGGGAGGTTGTCCACACCTTCTCTCACATCAAGCTGACATATCAAGTATATGGGCTGGCCTTGGAAGGGCAG	84	83		MUTYH	NM_001293196.1:1288
377	MYB	NM_001130173.1	184-283	CCGCGCCCGCCGCGCCATGGCCCGAAGACCCCGGCACAGCATATATAGCAGTGACGAGGATGATGAGGACTTTGAGATGTGTGACCATGACTATGATGGG	85	85		MYB	NM_001130173.1:183
378	MYBL2	NM_002466.2	446-545	GAATCCAGACCTTGTCAAGGGGCCATGGACCAAAGAGGAAGACCAAAAAGTCATCGAGCTGGTTAAGAAGTATGGCACAAAGCAGTGGACACTGATTGCC	80	81		MYBL2	NM_002466.2:445
379	MYC	NM_002467.3	1611-1710	TCGGACACCGAGGAGAATGTCAAGAGGCGAACACACAACGTCTTGGAGCGCCAGAGGAGGAACGAGCTAAAACGGAGCTTTTTTGCCCTGCGTGACCAGA	82	82		MYC	NM_002467.3:1610
380	MYCN	NM_005378.4	1122-1221	GGAAGAAATCGACGTGGTCACTGTGGAGAAGCGGCGTTCCTCCTCCAACACCAAGGCTGTCACCACATTCACCATCACTGTGCGTCCCAAGAACGCAGCC	85	85		MYCN	NM_005378.4:1121
381	MYD88	NM_002468.3	2146-2245	ACGTTTTTCTAGGTACAGCTCCCAGGAACAGCTAGGTGGGAAAGTCCCATCACTGAGGGAGCCTAACCATGTCCCTGAACAAAAATTGGGCACTCATCTA	81	80		MYD88	NM_002468.3:2145
382	MYOD1	NM_002478.4	1636-1735	TGTAATCTATTCCTGTAAATAAGAGTTGCTTTGCCAGAGCAGGAGCCCCTGGGGCTGTATTTATCTCTGAGGCATGGTGTGTGGTGCTACAGGGAATTTG	81	83		MYOD1	NM_002478.4:1635
383	NAT2	NM_000015.2	569-668	AGAGAGAGGAATCTGGTACCTGGACCAAATCAGGAGAGAGCAGTATATTACAAACAAAGAATTTCTTAATTCTCATCTCCTGCCAAAGAAGAAACACCAA	88	75		NAT2	NM_000015.2:568
384	NCL	NM_005381.2	1493-1592	GAACAGAGATCGATGGGCGATCTATTTCCCTGTACTATACTGGAGAGAAAGGTCAAAATCAAGACTATAGAGGTGGAAAGAATAGCACTTGGAGTGGTGA	83	83		NCL	NM_005381.2:1492
385	PRIP	NM_014071.3	1948-2047	GAATTCAGGAGCCCCTCAGCTGCAAGCAAATCAAAATGTCCAGCATGCAGGTGGTCAAGGAGCTGGTCCTCCTCAAAACCAGATGCAGGTGTCCCACGGG	85	85		NCOA6	NM_014071.3:1947
386	NCOR1	NM_006311.3	1391-1490	TAGGAGTGAGCATGAGATTTCTGAAATTATTGATGGGCTCTCTGAGCAGGAGAATAATGAGAAACAAATGCGGCAGCTCTCTGTGATTCCACCTATGATG	82	83	HK	NCOR1	NM_006311.3:1390
387	NF1	NM_000267.2	1036-1135	TACCAGATCCCACAGACTGATATGGCTGAATGTGCAGAAAAGCTATTTGACTTGGTGGATGGTTTTGCTGAAAGCACCAAACGTAAAGCAGCAGTTTGGC	83	82		NF1	NM_000267.2:1035
388	NF2	NM_181828.2	456-555	ATCGCTTCCCGCATGAGCTTCAGCTCTCTCAAGAGGAAGCAACCCAAGACGTTCACCGTGAGGATCGTCACCATGGACGCCGAGATGGAGTTCAATTGCG	82	82		NF2	NM_181828.2:455
389	NFATC1	NM_172389.1	1985-2084	CGAATTCTCTGGTGGTTGAGATCCCGCCATTTCGGAATCAGAGGATAACCAGCCCCGTTCACGTCAGTTTCTACGTCTGCAACGGGAAGAGAAAGCGAAG	81	84		NFATC1	NM_172389.1:1984
390	NFE2L2	NM_006164.3	996-1095	TCCCGGTCACATCGAGAGCCCAGTCTTCATTGCTACTAATCAGGCTCAGTCACCTGAAACTTCTGTTGCTCAGGTAGCCCCTGTTGATTTAGACGGTATG	84	80		NFE2L2	NM_006164.3:995
391	NGF	NM_002506.2	635-734	GAGGTGATGGTGTTGGGAGAGGTGAACATTAACAACAGTGTATTCAAACAGTACTTTTTTGAGACCAAGTGCCGGGACCCAAATCCCGTTGACAGCGGGT	82	83		NGF	NM_002506.2:634
392	NGFR	NM_002507.3	2731-2830	TGAAGAAAAGTGGGCCAGTGTGGGAATGCGGCAAGAAGGAATTGACTTCGACTGTGACCTGTGGGGATTTCTCCCAGCTCTAGACAACCCTGCAAAGGAC	81	83		NGFR	NM_002507.3:2730
393	NKD1	NM_033119.3	2326-2425	ACAGTGATACACACACGTATTTAAGGACTATCCCTGAGACCATCCCTCTCATTTTGGAAACTGCTAGGGAGGGAACCAACCACTTAAACAAGCGTGGTTT	84	83		NKD1	NM_033119.3:2325
394	NLE	NM_018096.3	443-542	CGCTTCTGGGATCTCAGCACAGAGACACCACATTTCACATGCAAGGGACACAGACACTGGGTCCTTAGTATATCCTGGTCTCCAGATGGCAGGAAGCTGG	84	83		NLE1	NM_018096.3:442
395	NNT	NM_012343.3	2431-2530	TATCCACATTTTGCTACGGATGCAGCAGCAAATCTCACCAAGATTGTGGCCTACCTCGGCACTTACATTGGTGGCGTCACCTTTAGTGGGTCTCTCATTG	82	80		NNT	NM_012343.3:2430
396	NOL7	NM_016167.3	336-435	GAGGAGCTGTTCATCGAACAGAAGAAAAGAAAACTCCTTCCAGACACTATTTTGGAGAAGTTAACCACAGCTTCACAGACTAACATCAAGAAATCGCCAG	84	81		NOL7	NM_016167.3:335
397	NOS3	NM_000603.4	1457-1556	CCGGACCACCTCGTCCCTGTGGAAAGACAAGGCAGCAGTGGAAATCAACGTGGCCGTGCTGCACAGTTACCAGCTAGCCAAAGTCACCATCGTGGACCAC	86	86		NOS3	NM_000603.4:1456
398	NOTCH1	NM_017617.3	8212-8311	AGGCAAAGCTGGCTCACCTTCCGCACGCGGATTAATTTGCATCTGAAATAGGAAACAAGTGAAAGCATATGGGTTAGATGTTGCCATGTGTTTTAGATGG	83	78		NOTCH1	NM_017617.3:8211
399	NOTCH3	NM_000435.2	1966-2065	CTTTGGAGTCTGCCGTGATGGCATCAACCGCTACGACTGTGTCTGCCAACCTGGCTTCACAGGGCCCCTTTGTAACGTGGAGATCAATGAGTGTGCTTCC	81	82		NOTCH3	NM_000435.2:1965
400	NOX5	NM_024505.2	2136-2235	AGCTCCATAAGGTGGACTTTATCTGGATCAACAGAGACCAGCGGTCTTTCGAGTGGTTTGTGAGCCTGCTGACTAAACTGGAGATGGACCAGGCCGAGGA	81	81		NOX5	NM_024505.2:2135
401	NPM1	NM_199185.3	141-240	GCGTCCTTTCCCTGGTGTGATTCCGTCCTGCGCGGTTGTTCTCTGGAGCAGCGTTCTTTTATCTCCGTCCGCCTTCTCTCCTACCTAAGTGCGTGCCGCC	82	80		NPM1	NM_199185.3:140
402	NPM2	NM_182795.1	804-903	AAGAGCCAGCGTTAGAGACAAGAGCCCTGTGAAAAAGGCCAAAGCCACAGCCAGAGCCAAGAAGCCAGGATTCAAGAAATGAGGAGCCACGCCTTGGGGG	92	92		NPM2	NM_182795.1:803
403	NPNT	NM_001033047.2	1855-1954	GAGATTGGATTAGATGATGTGAGCTTGAAAAAAGGCCACTGCTCTGAAGAACGCTAACAACTCCAGAACTAACAATGAACTCCTATGTTGCTCTATCCTC	83	83		NPNT	NM_001033047.2:1854
404	NQO1	NM_000903.2	791-890	CCGAATTCAAATCCTGGAAGGATGGAAGAAACGCCTGGAGAATATTTGGGATGAGACACCACTGTATTTTGCTCCAAGCAGCCTCTTTGACCTAAACTTC	84	80		NQO1	NM_000903.2:790
405	NR4A3	NM_173198.1	2591-2690	GTCGTCTGCCTTCCAAACCAAAGAGCCCATTACAACAGGAACCTTCTCAGCCCTCTCCACCTTCTCCTCCAATCTGCATGATGAATGCCCTTGTCCGAGC	84	83		NR4A3	NM_173198.1:2590
406	NRAS	NM_002524.3	878-977	ACCCTGGTCCTGACTTCCCTGGAGGAGAAGTATTCCTGTTGCTGTCTTCAGTCTCACAGAGAAGCTCCTGCTACTTCCCCAGCTCTCAGTAGTTTAGTAC	82	82		NRAS	NM_002524.3:877
407	NT5DC2	NM_022908.1	1316-1415	GCTTCTTCACTGACCGGCGCAAGCCTTTCAGAAAACTCGATGAGAAGGGCTCACTTCAGTGGGACCGGATCACCCGCTTGGAAAAGGGCAAGATCTATCG	81	82		NT5DC2	NM_022908.1:1315
408	NTRK2	NM_001007097.1	1606-1705	TCACATGAACAATGGGGACTACACTCTAATAGCCAAGAATGAGTATGGGAAGGATGAGAAACAGATTTCTGCTCACTTCATGGGCTGGCCTGGAATTGAC	81	83		NTRK2	NM_001007097.1:1605
409	NUBP1	NM_002484.3	231-330	GACTGTAAAACACAAAATCTTGGTATTGTCTGGGAAAGGCGGTGTTGGGAAAAGCACATTCAGCGCCCACCTTGCCCATGGCCTAGCAGAGGATGAAAAC	83	84		NUBP1	NM_002484.3:230
410	ODC1	NM_002539.1	951-1050	AGACCTTCGTGCAGGCAATCTCTGATGCCCGCTGTGTTTTTGACATGGGGGCTGAGGTTGGTTTCAGCATGTATCTGCTTGATATTGGCGGTGGCTTTCC	82	79		ODC1	NM_002539.1:950
411	OLFML2B	NM_015441.1	1315-1414	GGGCATCACCTACTATAAAGCCAAGGTCTCTGAAGAAGAGAATGACATTGAAGAGCAGCAAGATGAGTTTTTCAGCGGTGACAATGGAGTGGATTTGCTG	83	81		OLFML2B	NM_015441.1:1314
412	OSM	NM_020530.3	1663-1762	GATCCTGGAATTTTCTCACGCAGGAGCCATTGCTCTCCTAGAGGGGGTCTCAGAAACTGCGAGGCCAGTTCCTTGGAGGGACATGACTAATTTATCGATT	86	81		OSM	NM_020530.3:1662
413	PAK2	NM_002577.4	5028-5127	ATAGAAGTGTCCAGCTGCGTACAGTCTAGTAACCAGCAACTGTAAACGAACCTGTGCCTCTAACAAGCGATTCTAAACCACCTATGAGTATTTCTTTTAG	84	74		PAK2	NM_002577.4:5027
414	PAK3	NM_001128172.2	69-168	TCCACTGAGGATGAATAGTAACAACCGGGATTCTTCAGCACTCAACCACAGCTCCAAACCACTTCCCATGGCCCCTGAAGAGAAGAATAAGAAAGCCAGG	85	91		PAK3	NM_001128172.2:68
415	PANK1	NM_138316.3	1077-1176	CTGTTGGAACTGTTCAAAATGACTGATGACAAGTAGAGACGAGCAGTGGAGGAAACAGCCTCCCAAAAGGACAGAGAACTAAAAAATTGCTGCTGGAGAA	83	83		PANK1	NM_138316.3:1076
416	PARK7	NM_001123377.1	255-354	GGTCATTTGTCCTGATGCCAGCCTTGAAGATGCAAAAAAAGAGGGACCATATGATGTGGTGGTTCTACCAGGAGGTAATCTGGGCGCACAGAATTTATCT	85	83		PARK7	NM_001123377.1:254
417	PAX8	NM_013953.3	3466-3565	CTGAAGGGATCTGAGATGCGGCTGGTTTTTCAATGGCAGAACTTCCCTCTGCAGCGCGACTCCGAATCCATGACATCTGAGAGTCTTCCTGACCACAAAC	80	82		PAX8	NM_013953.3:3465
418	PBRM1	NM_181042.3	6101-6200	TGGCAGACAGTAGGAACATTGTTTCACTTGGCGGCATGTTTTTGAAACCTGCTTTATAGTAACTGGGTGATTGCCATTGTGGTAGAGCTTCCACTGCTGT	78	80		PBRM1	NM_181042.3:6100
419	PDGFA	NM_002607.5	2461-2560	CGTTTGTGGCTGAGTGACAACTTGTTCCCCGCAGTGCACACCTAGAATGCTGTGTTCCCACGCGGCACGTGAGATGCATTGCCGCTTCTGTCTGTGTTGT	82	82		PDGFA	NM_002607.5:2460
420	PDGFB	NM_002608.2	1246-1345	TGACCATTGCTGAGCCGGCCATGATCGCCGAGTGCAAGACGCGCACCGAGGTGTTCGAGATCTCCCGGCGCCTCATAGACCGCACCAACGCCAACTTCCT	86	84		PDGFB	NM_002608.2:1245
421	PDGFRA	NM_006206.3	1926-2025	TAGTGCTTGGTCGGGTCTTGGGGTCTGGAGCGTTTGGGAAGGTGGTTGAAGGAACAGCCTATGGATTAAGCCGGTCCCAACCTGTCATGAAAGTTGCAGT	83	80		PDGFRA	NM_006206.3:1925
422	PDGFRB	NM_002609.3	266-365	CCCCTTCCTCCATCCCTCTGTTCTCCTGAGCCTTCAGGAGCCTGCACCAGTCCTGCCTGTCCTTCTACTCAGCTGTTACCCACTCTGGGACCAGCAGTCT	85	85		PDGFRB	NM_002609.3:265
423	PDIA2	NM_006849.2	1199-1298	CCTGATTGGGATCAGCGGCCAGTTAAGACCCTCGTGGGCAAGAATTTTGAGCAGGTGGCTTTTGACGAAACCAAGAATGTGTTTGTCAAGTTCTATGCCC	84	79		PDIA2	NM_006849.2:1198
424	PEG10	NM_001040152.1	5001-5100	TTTGCCACCACTGCAAGCAAAAGTCTGGAGAAGTTCACCAACGACAAGAACGATTAGGGAAAATATGCTGCTGTGGGTTAACAACTCAGAAAGTCCCTGA	86	83		PEG10	NM_001040152.1:5000
425	PEG3	NM_006210.2	2516-2615	TCTCGAAAGAACCTCTTTGAAGGCAGAGGGTATGAGAAATCTGTCATTCATAGTGGGCCATTCACTGAATCTCAGAAGAGTCATACTATAACAAGACCTC	81	83		PEG3	NM_006210.2:2515
426	PGF	NM_002632.5	1048-1147	AGGAGAGAGACCCCGCACCCGGCTCGTGTATTTATTACCGTCACACTCTTCAGTGACTCCTGCTGGTACCTGCCCTCTATTTATTAGCCAACTGTTTCCC	84	81		PGF	NM_002632.5:1047
427	PHLDA3	NM_012396.3	533-632	CCCAAGGAGCTCAGCTTCGCCCGCATCAAGGCCGTGGAGTGCGTGGAGAGCACCGGGCGCCACATCTACTTCACGCTGGTGACCGAAGGGGGCGGCGAGA	85	85		PHLDA3	NM_012396.3:532
428	PIAS1	NM_016166.1	1871-1970	AGTTAAGTGCAGGAGGCAGTACTTCTCTGCCAACCACCAATGGAAGCAGTAGTGGCAGTAACAGCAGCCTGGTTTCTTCCAACAGCCTAAGGGAAAGCCA	81	83		PIAS1	NM_016166.1:1870
429	PIK3CA	NM_006218.2	2446-2545	CCTCAGGCTTGAAGAGTGTCGAATTATGTCCTCTGCAAAAAGGCCACTGTGGTTGAATTGGGAGAACCCAGACATCATGTCAGAGTTACTGTTTCAGAAC	76	77		PIK3CA	NM_006218.2:2445
430	PIK3CD	NM_005026.3	2979-3078	GAATCAACCGCGAGCGTGTCCCATTCATCCTCACCTACGACTTTGTCCATGTGATTCAGCAGGGGAAGACTAATAATAGTGAGAAATTTGAACGGTTCCG	81	80		PIK3CD	NM_005026.3:2978
431	PIK3CG	NM_002649.2	2126-2225	AAAACATACCAATTGTTGGCCAGAAGGGAAGTCTGGGATCAAAGTGCTTTGGATGTTGGGTTAACAATGCAGCTCCTGGACTGCAACTTCTCAGATGAAA	82	84		PIK3CG	NM_002649.2:2125
432	PIK3R1	NM_181504.2	1106-1205	TCATGATGAGAAGACATGGAATGTTGGAAGCAGCAACCGAAACAAAGCTGAAAACCTGTTGCGAGGGAAGCGAGATGGCACTTTTCTTGTCCGGGAGAGC	77	82		PIK3R1	NM_181504.2:1105
433	PIK3R4	NM_014602.1	3621-3720	GGGAAGACCACCACTACCAGATCTATTCTTACATACAGCCGAATTGGAGGACGAGTCAAGACGCTCACATTCTGCCAAGGCTCCCACTATTTAGCCATAG	82	81		PIK3R4	NM_014602.1:3620
434	PIM1	NM_002648.2	1631-1730	CTTCATCATGAGTTCTGCTGAATGCCGCGATGGGTCAGGTAGGGGGGAAACAGGTTGGGATGGGATAGGACTAGCACCATTTTAAGTCCCTGTCACCTCT	83	83		PIM1	NM_002648.2:1630
435	PKMYT1	NM_004203.3	781-880	TCAGCCGCCTGGGCCATGGCTCCTACGGAGAGGTCTTCAAGGTGCGCTCCAAGGAGGACGGCCGGCTCTATGCGGTAAAGCGTTCCATGTCACCATTCCG	83	83		PKMYT1	NM_004203.3:780
436	PLA2G2A	NM_000300.3	465-564	AGGATGCAACGGATCGCTGCTGTGTCACTCATGACTGTTGCTACAAACGTCTGGAGAAACGTGGATGTGGCACCAAATTTCTGAGCTACAAGTTTAGCAA	83	82		PLA2G2A	NM_000300.3:464
437	PLA2G4A	NM_024420.2	1764-1863	AACTGGATGCAGCTGTAGCAGATCCTGATGAATTTGAGCGAATATATGAGCCTCTGGATGTCAAAAGTAAAAAGATTCATGTAGTGGACAGTGGGCTCAC	83	83		PLA2G4A	NM_024420.2:1763
438	PLAG1	NM_001114635.1	2427-2526	ATTGTTGGCCCACGGTTAGTCCATAATCTAGAGCCATTGTGGAACTGCAGCCATGAGGTGTGTTTATCCCACAGTGGATTGACTCAGCCTCTGTGGGTGA	82	84		PLAG1	NM_001114635.1:2426
439	PLCB4	NM_182797.2	995-1094	TAGATCGTTTAGAACTTTACCAAGAAATGGACCATCCTCTGGCTCACTACTTCATCAGTTCTTCCCATAACACTTATCTCACTGGCAGACAGTTCGGCGG	80	79		PLCB4	NM_182797.2:994
440	PLCE1	NM_001165979.1	393-492	CCCATGGAAGGATAAGCGTTGGTCCATGCTTAAAGCAATGTGTCCGAGACACTGTATGTGAGTATCGCGCCACCCTCCAAAGGACTTCAATATCGCAGTA	83	83		PLCE1	NM_001165979.1:392
441	PLK1	NM_005030.3	536-635	GCTTGGCTGCCAGTACCTGCACCGAAACCGAGTTATTCATCGAGACCTCAAGCTGGGCAACCTTTTCCTGAATGAAGATCTGGAGGTGAAAATAGGGGAT	81	80		PLK1	NM_005030.3:535
442	PLXDC1	NM_020405.4	901-1000	GCATTGTCTTTGCCTATAAAGAGATCCCTATGTCTGTCCCGGAAATCAGCTCCTCCCAGCATCCTGTCAAAACCGGCCTATCGGATGCCTTCATGATTCT	80	84		PLXDC1	NM_020405.4:900
443	PNN	NM_002687.2	976-1075	GTGCGTAATGAAGAACAGAAGGCGGAACAAGAAGAGGGTAAGGTGGCTCAGCGAGAGGAAGAGTTGGAGGAGACAGGTAATCAGCACAATGATGTAGAAA	81	82		PNN	NM_002687.2:975
444	POLE2	NM_002692.3	766-865	CTGGAAGATCCTACTGGAACAGTCCAACTAGACCTTAGTAAAGCTCAGTTCCATAGTGGTTTATACACAGAGGCATGCTTTGTCTTAGCAGAAGGTTGGT	84	79		POLE2	NM_002692.3:765
445	POLR2A	NM_000937.2	3776-3875	TTCCAAGAAGCCAAAGACTCCTTCGCTTACTGTCTTCCTGTTGGGCCAGTCCGCTCGAGATGCTGAGAGAGCCAAGGATATTCTGTGCCGTCTGGAGCAT	78	84		POLR2A	NM_000937.2:3775
446	PPARGC1A	NM_013261.3	1506-1605	GAACAAGCACTTCGGTCATCCCAGTCAAGCTGTTTTTGACGACGAAGCAGACAAGACCGGTGAACTGAGGGACAGTGATTTCAGTAATGAACAATTCTCC	81	83		PPARGC1A	NM_013261.3:1505	sub-maximal isoform coverage due to non-overlapping transcripts
447	PPP2R1A	NM_014225.3	1441-1540	AACTTAACTCCTTGTGCATGGCCTGGCTTGTGGATCATGTATATGCCATCCGCGAGGCAGCCACCAGCAACCTGAAGAAGCTAGTGGAAAAGTTTGGGAA	79	82	HK	PPP2R1A	NM_014225.3:1440
448	PREPL	NM_001042386.2	1393-1492	GCACGCTGATGGCCGCCTAACTAAAAAACTCAATGGCCTTGCTGATTTAGAGGCTTGCATTAAGACGCTTCATGGCCAAGGCTTTTCTCAGCCAAGTCTA	83	81		PREPL	NM_001042386.2:1392
449	DNAJB1-PRKACA	Fusion_0739.1	1-100	GCTCAGCGACCCGCGCAAGCGCGAGATCTTCGACCGCTACGGGGAGGAAGTGAAAGAATTCTTAGCCAAAGCCAAAGAAGATTTTCTTAAAAAATGGGAA	85	75		PRKACA	Fusion_0739.1:0
450	PRKACA	NM_002730.3	401-500	GAACCACTATGCCATGAAGATCCTCGACAAACAGAAGGTGGTGAAACTGAAACAGATCGAACACACCCTGAATGAAAAGCGCATCCTGCAAGCTGTCAAC	79	79		PRKACA	NM_002730.3:400
451	PRKAR1A	NM_212472.1	368-467	GCAAAACAGATTCAGAATCTGCAGAAAGCAGGCACTCGTACAGACTCAAGGGAGGATGAGATTTCTCCTCCTCCACCCAACCCAGTGGTTAAAGGTAGGA	85	85		PRKAR1A	NM_212472.1:367
452	PRKAR2A	NM_004157.2	479-578	TCGGAGGAGGACGAGGACTTGGAAGTTCCAGTTCCTAGCAGATTTAATAGACGAGTATCAGTCTGTGCTGAGACCTATAACCCTGATGAGGAAGAGGAAG	83	83	HK	PRKAR2A	NM_004157.2:478
453	PRKAR2B	NM_002736.2	1351-1450	GAAAAGGAACATCGCTACCTATGAAGAACAGTTAGTTGCCCTGTTTGGAACGAACATGGATATTGTTGAACCCACTGCATGAAGCAAAAGTATGGAGCAA	81	83		PRKAR2B	NM_002736.2:1350
454	PRKCB	NM_212535.1	1751-1850	GCATTTGGAGTCCTGCTGTATGAAATGTTGGCTGGGCAGGCACCCTTTGAAGGGGAGGATGAAGATGAACTCTTCCAATCCATCATGGAACACAACGTAG	83	80		PRKCB	NM_212535.1:1750
455	PRKX	NM_005044.4	463-562	CCCGCGCTCTGCCCCAGCCCTGAGGCGCTGTCGCCGGAGCCGCCTGTGTACAGCCTGCAGGACTTTGACACGCTGGCCACCGTGGGCACTGGGACGTTCG	90	88		PRKX	NM_005044.4:462
456	PRMT8	NM_019854.3	1901-2000	GTCTAGGACAGATTGCTTCCACTAGAACCTGGAGACATAGCATCTTTGATAGCATAAGCCAGATTATCTGTGTGTGCGGTGGTGTGCGTGTGCGTGCATG	82	84		PRMT8	NM_019854.3:1900
457	PROM1	NM_006017.2	859-958	TGGCCCAGTACAACACTACCAAGGACAAGGCGTTCACAGATCTGAACAGTATCAATTCAGTGCTAGGAGGCGGAATTCTTGACCGACTGAGACCCAACAT	85	85		PROM1	NM_006017.2:858
458	PRPF38A	NM_032864.3	336-435	GAACTTGTAGTCGATAAAGCCATGGAGTTAAGGTTTGTGGGTGGCGTCTATGGTGGCAACATAAAACCAACACCCTTTCTGTGTTTAACCTTGAAGATGC	80	80		PRPF38A	NM_032864.3:335
459	PRTG	NM_173814.4	176-275	AAGAACCACAGGATGTAACTGTCACAAGAAAGGACCCAGTCGTTTTAGATTGCCAGGCTCACGGAGAAGTTCCTATTAAGGTCACATGGTTGAAAAATGG	82	83		PRTG	NM_173814.4:175
460	PSMD10	NM_002814.2	276-375	TTGCAACTTGGAGTGCCAGTGAATGATAAAGACGATGCAGGTTGGTCTCCTCTTCATATTGCGGCTTCTGCTGGCCGGGATGAGATTGTAAAAGCCCTTC	84	82		PSMD10	NM_002814.2:275
461	PTCH1	NM_000264.4	404-503	CCGGAAAGCGCCGCTGTGGCTGAGAGCGAAGTTTCAGAGACTCTTATTTAAACTGGGTTGTTACATTCAAAAAAACTGCGGCAAGTTCTTGGTTGTGGGC	83	80		PTCH1	NM_000264.4:403
462	PTCHD4	NM_001013732.3	99-198	TGCTTCGCAGAGGGCTCCAGTCGTTCTGCCACAGGCTGGGTTTGTGCGTGAGCCGGCACCCGGTCTTTTTCCTCACCGTGCCCGCAGTCCTGACAATCAC	82	83		PTCHD4	NM_001013732.3:98
463	PTCRA	NM_001243170.1	615-714	CTCTACCTCCCCTGCGTCACACTGTGTGAGGCTGTGTCTCTGCCATCCAAAAGGGGGCCCCTTGAGAATGGTGATCCACCCAGTTACAGGGGCATTTAGG	85	86		PTCRA	NM_001243170.1:614
464	PTEN	NM_000314.4	4831-4930	TTGGATGTGCAGCAGCTTACATGTCTGAAGTTACTTGAAGGCATCACTTTTAAGAAAGCTTACAGTTGGGCCCTGTACCATCCCAAGTCCTTTGTAGCTC	79	83	HK	PTEN	NM_000314.4:4830
465	PTGR1	NM_001146109.1	908-1007	TGATAATGTAGGTGGAGAGTTTTCAAACACTGTTATCGGCCAGATGAAGAAATTTGGAAGGATTGCCATATGTGGAGCCATCTCTACATATAACAGAACC	79	81		PTGR1	NM_001146109.1:907
466	PTPN11	NM_002834.3	1481-1580	TGTCAAATACTGGCCTGATGAGTATGCTCTAAAAGAATATGGCGTCATGCGTGTTAGGAACGTCAAAGAAAGCGCCGCTCATGACTATACGCTAAGAGAA	83	84	HK	PTPN11	NM_002834.3:1480
467	RAD21	NM_006265.2	1081-1180	GATGAGGATGATAATGTATCAATGGGTGGGCCTGATAGTCCTGATTCAGTGGATCCCGTTGAACCAATGCCAACCATGACTGATCAAACAACACTTGTTC	83	83	HK	RAD21	NM_006265.2:1080
468	RAD51	NM_133487.2	567-666	AGACCACCAGACCCAGCTCCTTTATCAAGCATCAGCCATGATGGTAGAATCTAGGTATGCACTGCTTATTGTAGACAGTGCCACCGCCCTTTACAGAACA	81	82		RAD51	NM_133487.2:566
469	RAF1	NM_002880.2	1991-2090	CCTATGGCATCGTATTGTATGAACTGATGACGGGGGAGCTTCCTTATTCTCACATCAACAACCGAGATCAGATCATCTTCATGGTGGGCCGAGGATATGC	79	83	HK	RAF1	NM_002880.2:1990
470	RAMP3	NM_005856.2	834-933	TTTCTATGCTGTTTCTTAGCACAGAATCCAGCCTAGCCTTAGCCGCAGTCTAGGCCCTGCTTGGACTAGGACTCCTTGCTTGACCCCATCTCTGGTTCCT	80	88		RAMP3	NM_005856.2:833
471	RAN	NM_006325.3	533-632	CTTTGAAAAGCCCTTCCTCTGGCTTGCTAGGAAGCTCATTGGAGACCCTAACTTGGAATTTGTTGCCATGCCTGCTCTCGCCCCACCAGAAGTTGTCATG	84	82		RAN	NM_006325.3:532
472	RASGRF1	NM_001145648.1	3445-3544	CTGGAGATCGCGGAGCAGCTGACCCTGCTAGATCACCTCGTCTTCAAGAAGATTCCTTATGAGGAGTTCTTCGGACAAGGATGGATGAAACTGGAAAAGA	83	82		RASGRF1	NM_001145648.1:3444
473	RASGRF2	NM_006909.2	626-725	GCGACCTTACCAAAGCAACCAAGAAGACGAAGATCCAGACATCAAGAAGATTAAAAAGGTTCAGAGCTTCATGCGAGGATGGTTGTGCAGAAGGAAATGG	81	82		RASGRF2	NM_006909.2:625
474	RASGRP1	NM_005739.3	366-465	ACGATCTCATTGACAGCTGCATTCAATCTTTTGATGCAGATGGAAACCTGTGTCGAAGTAACCAACTGTTGCAAGTCATGCTGACCATGCACCGAATTGT	78	82		RASGRP1	NM_005739.3:365
475	RASSF1	NM_007182.4	491-590	CGAGCCTGTGGAGTGGGAGACACCTGACCTTTCTCAAGCTGAGATTGAGCAGAAGATCAAGGAGTACAATGCCCAGATCAACAGCAACCTCTTCATGAGC	82	81		RASSF1	NM_007182.4:490
476	RB1	NM_000321.1	2111-2210	CCTATCTCCGGCTAAATACACTTTGTGAACGCCTTCTGTCTGAGCACCCAGAATTAGAACATATCATCTGGACCCTTTTCCAGCACACCCTGCAGAATGA	79	78		RB1	NM_000321.1:2110
477	RBM45	NM_152945.2	1081-1180	TTAGAAAAATGGCAACACAGATGGTAGCTGCACAGCTTGCATCAATGGTGTGGAATAACCCAAGTCAGCAACAATTTATGCAATTTGGAGGAAGCTCTGG	82	82		RBM45	NM_152945.2:1080
478	RBX1	NM_014248.2	163-262	ATTATGGATCTTTGCATAGAATGTCAAGCTAACCAGGCGTCCGCTACTTCAGAAGAGTGTACTGTCGCATGGGGAGTCTGTAACCATGCTTTTCACTTCC	79	82	HK	RBX1	NM_014248.2:162
479	REG1	NM_002909.4	546-645	AATGGAAGGATGTGCCTTGTGAAGACAAGTTCTCCTTTGTCTGCAAGTTCAAAAACTAGAGGCAACTGGAAAATACATGTCTAGAACTGATCCAGCAATT	79	83		REG1A	NM_002909.4:545
480	REG3A	NM_002580.2	432-531	GCAGTGATGTGATGAATTACTTTGCATGGGAGAGAAATCCCTCCACCATCTCAAGCCCCGGCCACTGTGCGAGCCTGTCGAGAAGCACAGCATTTCTGAG	83	89		REG3A	NM_002580.2:431
481	RET	NM_020630.4	2912-3011	AGGAGCCAGGGTCGGATTCCAGTTAAATGGATGGCAATTGAATCCCTTTTTGATCATATCTACACCACGCAAAGTGATGTATGGTCTTTTGGTGTCCTGC	81	79		RET	NM_020630.4:2911
482	RGCC	NM_014059.2	766-865	TCCGAGGACCTGCTAAAATCAGCTACTAGAATCTGCTGCCAGAGGGGACAAAGACGTGCACTCAACCTTCTACCAGGCCACTCTCAGGCTCACCTTAAAA	82	81		RGCC	NM_014059.2:765
483	RHBG	NM_020407.2	661-760	GCAAGCACCGCCAGGGCTCCGTCTACCATTCAGACCTCTTCGCCATGATTGGGACCATCTTCCTGTGGATCTTCTGGCCTAGCTTCAATGCTGCACTCAC	83	84		RHBG	NM_020407.2:660
484	RHOT2	NM_138769.1	2002-2101	GGTGCAGGCCAGGCTGCCACTCCGGGAACGCCTTTGCGCCGGGACTTTTTGTTTCTGAAGGCAGTCGATCTGCAGCGGGGCCTTATGCTGCCATGCACTG	84	83		RHOT2	NM_138769.1:2001
485	HRSP12	NM_005836.2	401-500	AATTTTCCTGCTAGAGCTGCTTACCAAGTTGCTGCTTTACCCAAAGGCAGCCGAATTGAAATTGAAGCAGTAGCTATCCAAGGACCACTGACAACGGCAT	81	82		RIDA	NM_005836.2:400
486	RIN1	NM_004292.2	2573-2672	CTGTGTCTGCCACCACCTTTGTCTGATACTTGTTTCCAGGGAAGCTGGGGGAACTGCCACATCTGAGGAACTGGAATAAAGATGAGGGGGCTTCGGGGGC	84	83		RIN1	NM_004292.2:2572
487	RIPPLY1	NM_001171706.1	461-560	TGGAGGCAGCCAGAGTCTGATTGGGGTTCAGTTTGTCTGGCAAGTTTTCACAGACATCAGTTAGCCGGAAGTATTAGTCCAGCAGATAGAGCTTTCTGGA	81	81		RIPPLY1	NM_001171706.1:460
488	RNF43	NM_017763.4	1404-1503	GGGGCTGACCTGGCCAGTGGTGTTGATCTGGGGTAATGACGCTGAGAAGCTGATGGAGTTTGTGTACAAGAACCAAAAGGCCCATGTGAGGATTGAGCTG	84	85		RNF43	NM_017763.4:1403
489	ROS1	NM_002944.2	4251-4350	TGATATACTTTGCCAAAGCACAAGAGATCTGGGCAATGGATCTGGAAGGCTGTCAGTGTTGGAGAGTTATCACAGTACCTGCTATGCTCGCAGGAAAAAC	81	79		ROS1	NM_002944.2:4250
490	RP1L1	NM_178857.5	688-787	GATACTGCTGATTAAGAACATGGACCCTCGCCTCCAGCAGACAGTGGTTCTCAGTCACAGGAATACTAGGAACCTGGCCGCCTTTCTCGGCAAAGCCTCA	84	84		RP1L1	NM_178857.5:687
491	RPA3	NM_002947.3	991-1090	CCTTCTCCACCCCTTTCAGAGACAGCGCGATTGCGATTTAGGTTTCCGCGCATTTAATTGGCGAAGCTGGAGCGCTAGTCTTCGCTGATTGGTGCCGAGA	79	80		RPA3	NM_002947.3:990
492	RPL10A	NM_007104.4	361-460	GTTTTTGGCCTCAGAGTCTCTGATCAAGCAGATTCCACGAATCCTCGGCCCAGGTTTAAATAAGGCAGGAAAGTTCCCTTCCCTGCTCACACACAACGAA	81	82		RPL10A	NM_007104.4:360
493	RPS27A	NM_002954.5	651-750	GAATGGCAAAATTAGTCGCCTTCGTCGAGAGTGCCCTTCTGATGAATGTGGTGCTGGGGTGTTTATGGCAAGTCACTTTGACAGACATTATTGTGGCAAA	80	79	HK	RPS27A	NM_002954.5:650
494	RPS27L	NM_015920.3	241-340	TAAAATGTCCAGGTTGCTACAAGATCACCACGGTTTTCAGCCATGCTCAGACAGTGGTTCTTTGTGTAGGTTGTTCAACAGTGTTGTGCCAGCCTACAGG	80	79		RPS27L	NM_015920.3:240
495	RPS6KA3	NM_004586.2	278-377	CTAGGCAGCTTTATGCCATGAAGGTATTGAAGAAGGCCACACTGAAAGTTCGAGACCGAGTTCGGACAAAAATGGAACGTGATATCTTGGTAGAGGTTAA	83	80		RPS6KA3	NM_004586.2:277
496	RPS6KA6	NM_014496.1	2251-2350	AGCCTGTAGCTGCTTCAAGCTTAGCCCAGCGACGGAGCATGAAAAAGCGAACATCAACTGGCCTGTAAGATTTGTGGTGTTCCTAGGCCAAACTGGATGA	81	79		RPS6KA6	NM_014496.1:2250
497	RXRG	NM_006917.3	1106-1205	TATGTCATGCTGCTGACAAGCAGCTTTTCACCCTCGTTGAATGGGCCAAGCGTATTCCCCACTTCTCTGACCTCACCTTGGAGGACCAGGTCATTTTGCT	83	81		RXRG	NM_006917.3:1105	sub-maximal isoform coverage due to non-overlapping variants
498	SAA2	NM_030754.4	77-176	ATGAAGCTTCTCACGGGCCTGGTTTTCTGCTCCTTGGTCCTGAGTGTCAGCAGCCGAAGCTTCTTTTCGTTCCTTGGCGAGGCTTTTGATGGGGCTCGGG	83	81	X	SAA2	NM_030754.4:76	also targets SAA2-SAA4 readthrough transcript (NM_001199744) @100% and several SAA1 transcripts @ 99%
499	SAE1	NM_005500.2	2142-2241	CTACCAGTTGCCTTTTCAGACCTGAGGCTCTAACTCAAGAGATTCCTCCTCTCCCTCACCATTCCTGCCACCATTTTTTCTGGGTGATGCAGCAAGAGTT	82	79		SAE1	NM_005500.2:2141
500	SALL4	NM_020436.3	3225-3324	CCTCACTTCCTGGAAGAAAACAAGATTGCGGTCAGCTAAGGGAGAACTTGCGTGGAAGGAGCAATGCAGACACAGTGAAATCTCTAGAATCTGCTTTGTT	83	82		SALL4	NM_020436.3:3224
501	SAP130	NM_024545.3	3091-3190	GATCTCCACCGAATAAACGAACTGATACAGGGAAATATGCAGAGGTGTAAACTTGTGATGGATCAAATCAGTGAAGCCAGAGACTCCATGCTTAAGGTTT	83	81		SAP130	NM_024545.3:3090
502	SERPINI1	NM_005025.4	436-535	CTTTCCTTGGACTCTTCTCTTTGCTGGTTCTGCAAAGTATGGCTACAGGGGCCACTTTCCCTGAGGAAGCCATTGCTGACTTGTCAGTGAATATGTATAA	79	80		SERPINI1	NM_005025.4:435
503	SETD2	NM_014159.6	1387-1486	GCTATTCTCGGCCATACACAGATAACAGAGCACGAGAGAGTTCTGACTCAGAAGAAGAGTATAAGAAGACATACTCAAGGCGTACCTCATCTCATTCCTC	82	82		SETD2	NM_014159.6:1386
504	SF3A3	NM_006802.2	2061-2160	TCAGCTTAGTTAGCCATTGATGCAAATACTAGGGAAAGACTAGGAGGATGAGCCAGGGTTGCTACTAAGGACTAAGTGTCGCACCAAGGTTTGCCTTTTG	84	83		SF3A3	NM_006802.2:2060
505	SF3B1	NM_001005526.1	75-174	AGATATTGAAGCACAGATTCGAGAAATTCAAGGCAAGAAGGCAGCTCTTGATGAAGCTCAAGGAGTGGGCCTCGATTCTACAGGTTATTATGACCAGGAA	82	82		SF3B1	NM_001005526.1:74
506	SFRP1	NM_003012.3	3321-3420	CAGAGTCCTTAGTGGAGGGGTTTACCTGGAACATTAGTAGTTACCACAGAATACGGAAGAGCAGGTGACTGTGCTGTGCAGCTCTCTAAATGGGAATTCT	81	82		SFRP1	NM_003012.3:3320
507	SFRP4	NM_003014.2	1061-1160	AATGGAGAGATCAGCTTAGTAAAAGATCCATACAGTGGGAAGAGAGGCTGCAGGAACAGCGGAGAACAGTTCAGGACAAGAAGAAAACAGCCGGGCGCAC	81	81		SFRP4	NM_003014.2:1060
508	SH3PXD2B	NM_001017995.2	229-328	GTGCCCAACAAGCATTATGTCTACATCATCCGGGTCACGTGGTCCAGCGGCTCCACCGAGGCCATTTACCGGCGCTACAGCAAGTTTTTTGACCTCCAGA	83	82		SH3PXD2B	NM_001017995.2:228
509	SHC3	NM_016848.5	6156-6255	GATTGCAAAGAGGTCATTGCAGGACTCAGACAGACCTTGCAGTGGGTTTCAGAGTAATACTCAGGTTCTCCCATGGAACTTTCAAAGCTGGCTCTAAGAA	84	82		SHC3	NM_016848.5:6155
510	SHH	NM_000193.3	565-664	TCTGCACTACGAGGGCCGCGCAGTGGACATCACCACGTCTGACCGCGACCGCAGCAAGTACGGCATGCTGGCCCGCCTGGCGGTGGAGGCCGGCTTCGAC	90	92		SHH	NM_000193.3:564
511	SIX1	NM_005982.3	26-125	ACTGAGTGCGCCGGCCGTTCCGTGTCCAGAACCTCCCCTACTCCTCCGCCTTCTCTTCCTTGGCCGCCCACCGCCAAGTTCCGACTCCGGTTTTCGCCTT	81	79		SIX1	NM_005982.3:25
512	SIX2	NM_016932.4	1786-1885	AGAAAATACAGGGACTTTGAACCTAGGCCATCTCCTGAGGCCTTTTCCCTCGCCCATGTGGGTCAGTGGGAGCTGCAGGTGTCAGCTTTTCGTCTAGTAA	84	84		SIX2	NM_016932.4:1785
513	SLC22A9	NM_080866.2	911-1010	ACAAATACTATTATGTTAATAGCCGAGTGGGCAACACACAGATTCCAGGCCATGGGAATTACATTGGGAATGTGCCCTTCTGGTATTGCATTTATGACCC	82	78		SLC22A9	NM_080866.2:910
514	GLUT3	NM_006931.2	36-135	GGCTGGGGGCTTGTCGCCCTTTCAGGCTCCACCCTTTGCGGAGATTATAAATAGTCATGATCCCAGCGAGACCCAGAGATGCTGTAATGGTAAGACTTTG	82	81		SLC2A3	NM_006931.2:35
515	SLC4A1AP	NM_018158.2	981-1080	CTACGATCTGGGAAGCACCCATGGCACTTTTCTCAACAAAACTCGCATCCCACCTCGCACCTACTGTCGAGTCCACGTTGGGCATGTTGTTCGCTTTGGA	84	81		SLC4A1AP	NM_018158.2:980
516	SLC7A11	NM_014331.3	637-736	TCCATTACCAGCTTTTGTACGAGTCTGGGTGGAACTCCTCATAATACGCCCTGCAGCTACTGCTGTGATATCCCTGGCATTTGGACGCTACATTCTGGAA	81	85		SLC7A11	NM_014331.3:636
517	SMAD4	NM_005359.3	1371-1470	AGGTTGCACATAGGCAAAGGTGTGCAGTTGGAATGTAAAGGTGAAGGTGATGTTTGGGTCAGGTGCCTTAGTGACCACGCGGTCTTTGTACAGAGTTACT	79	80	HK	SMAD4	NM_005359.3:1370
518	SMAD7	NM_005904.2	1836-1935	AGCAGAAATCCAAGCACCACCAAACACAGTGTATGAAGGGGGGCGGTCATCATTTCACTTGTCAGGAGTGTGTGTGAGTGTGAGTGTGCGGCTGTGTGTG	82	81		SMAD7	NM_005904.2:1835
519	SMAD9	NM_005905.2	1596-1695	TAACCTGATGCCAGTACAGTGCAATTGGAAAAGCAGGACTTTGGTGCCTGTGCTATAAGCAGCAGATTTTGTGGGAGGAAACACTTGAGAGGCGATATTG	80	79		SMAD9	NM_005905.2:1595
520	SMARCA1	NM_003069.3	1866-1965	AGTGCTGATGTGGTTATACTATATGATTCAGACTGGAACCCACAGGTTGATCTACAAGCTATGGATCGAGCACATCGTATTGGTCAGAAGAAACCAGTAC	82	83		SMARCA1	NM_003069.3:1865
521	SMARCA2	NM_001289396.1	4927-5026	ATGAGGAGCAGGATGAACGTGAACAGTCAGAAGGAAGTGGGACGGATGATGAGTGATCAGTATGGACCTTTTTCCTTGGTAGAACTGAATTCCTTCCTCC	92	76		SMARCA2	NM_001289396.1:4926
522	SMARCA4	NM_003072.3	5401-5500	GCCCTGTCCTGGCATCAGTAGCATCTGTAACAGCATTAACTGTCTTAAAGAGAGAGAGAGAGAATTCCGAATTGGGGAACACACGATACCTGTTTTTCTT	82	79		SMARCA4	NM_003072.3:5400
523	SMARCAD1	NM_001128429.1	2056-2155	GTGACCACATATAACTGTGCGATCAGCAGTTCTGATGACCGTAGTCTGTTTCGACGGCTGAAACTTAATTACGCAATTTTTGATGAGGGCCATATGCTGA	80	78		SMARCAD1	NM_001128429.1:2055
524	SMARCB1	NM_003073.3	1061-1160	AGAAGGAGAACTCACCAGAGAAGTTTGCCCTGAAGCTGTGCTCGGAGCTGGGGTTGGGCGGGGAGTTTGTCACCACCATCGCATACAGCATCCGGGGACA	82	82		SMARCB1	NM_003073.3:1060
525	SMO	NM_005631.3	1616-1715	AACGAGACCATGCTGCGCCTGGGCATTTTTGGCTTCCTGGCCTTTGGCTTTGTGCTCATTACCTTCAGCTGCCACTTCTACGACTTCTTCAACCAGGCTG	82	81		SMO	NM_005631.3:1615
526	SMUG1P1	ENST00000590640.1	402-501	CAGTGAGAGGTGAGTGGTGCCCGATTCTGGGGCTTTTCCAGAACCTCTGTGGAAAGCCTGAGGTCTTCTCCTTTCACTGCTTTGTCCACAATCTGTGTTC	86	78		SMUG1P1	ENST00000590640.1:401
527	SNAIL	NM_005985.2	64-163	GACCACTATGCCGCGCTCTTTCCTCGTCAGGAAGCCCTCCGACCCCAATCGGAAGCCTAACTACAGCGAGCTGCAGGACTCTAATCCAGAGTTTACCTTC	85	86		SNAI1	NM_005985.2:63
528	SLUG	NM_003068.3	741-840	GCGTTTTCCAGACCCTGGTTGCTTCAAGGACACATTAGAACTCACACGGGGGAGAAGCCTTTTTCTTGCCCTCACTGCAACAGAGCATTTGCAGACAGGT	80	81		SNAI2	NM_003068.3:740
529	SNUPN	NM_001042581.1	885-984	CCTACTACGTTCTGGATGTGATGTGCTGGCGGGGACACCCTTTTTATGATTGCCAGACTGATTTCCGATTCTACTGGATGCATTCAAAGTTACCAGAAGA	82	79		SNUPN	NM_001042581.1:884
530	SOCS3	NM_003955.3	1871-1970	GGAGGATGGAGGAGACGGGACATCTTTCACCTCAGGCTCCTGGTAGAGAAGACAGGGGATTCTACTCTGTGCCTCCTGACTATGTCTGGCTAAGAGATTC	82	82		SOCS3	NM_003955.3:1870
531	SOD1	NM_000454.4	36-135	GCCTATAAAGTAGTCGCGGAGACGGGGTGCTGGTTTGCGTCGTAGTCTCCTGCAGCGTCTGGGGTTTCCGTTGCAGTCCTCGGAACCAGGACCTCGGCGT	83	82		SOD1	NM_000454.4:35
532	SOX9	NM_000346.2	2136-2235	CAGTGGCCAGGCCAACCTTGGCTAAATGGAGCAGCGAAATCAACGAGAAACTGGACTTTTTAAACCCTCTTCAGAGCAAGCGTGGAGGATGATGGAGAAT	80	78		SOX9	NM_000346.2:2135
533	SPATA18	NM_145263.2	249-348	GCAGCGTGGGGCCGAGAGGAATAGTGAGCGATGGCGGAAAACCTGAAAAGACTGGTCTCAAACGAAACTTTACGAACGTTGCAGGAAAAGCTAGACTTCT	84	81		SPATA18	NM_145263.2:248
534	SPP1	NM_000582.2	761-860	CGCCTTCTGATTGGGACAGCCGTGGGAAGGACAGTTATGAAACGAGTCAGCTGGATGACCAGAGTGCTGAAACCCACAGCCACAAGCAGTCCAGATTATA	83	83		SPP1	NM_000582.2:760
535	STAG2	NM_001042749.1	4041-4140	ATGTCCTCAGAAGGGAGGATTGAGGATCTTAATGAGGGAATGGATTTTGACACCATGGATATAGATTTGCCACCATCAAAGAACAGACGAGAGAGAACAG	82	83		STAG2	NM_001042749.1:4040
536	STAT3	NM_003150.3	2061-2160	AAAGAAGGAGGCGTCACTTTCACTTGGGTGGAGAAGGACATCAGCGGTAAGACCCAGATCCAGTCCGTGGAACCATACACAAAGCAGCAGCTGAACAACA	81	82		STAT3	NM_003150.3:2060
537	STAT5B	NM_012448.3	201-300	AAGGAGAAGCCCTTCATCAGATGCAAGCGTTATATGGCCAGCATTTTCCCATTGAGGTGCGGCATTATTTATCCCAGTGGATTGAAAGCCAAGCATGGGA	78	78		STAT5B	NM_012448.3:200
538	STK11	NM_000455.4	2061-2160	GCTGAAGCACCAGTGCCCATCCCACCGAGCCCAGACACCAAGGACCGGTGGCGCAGCATGACTGTGGTGCCGTACTTGGAGGACCTGCACGGCGCGGACG	89	88		STK11	NM_000455.4:2060
539	STRADA	NM_153335.5	441-540	CAGGAGAGTACGTGACTGTACGGAGGATTAACCTAGAAGCTTGTTCCAATGAGATGGTAACATTCTTGCAGGGCGAGCTGCATGTCTCCAAACTCTTCAA	83	83		STRADA	NM_153335.5:440
540	SUFU	NM_001178133.1	462-561	ATCAGCTTCGGCCTGAGTGATCTCTATGGTGACAACAGAGTCCATGAGTTTACAGGAACAGATGGACCTAGTGGTTTTGGCTTTGAGTTGACCTTTCGTC	84	79		SUFU	NM_001178133.1:461
541	SUZ12	NM_015355.2	1285-1384	TTGCAGTTCACTCTTCGTTGGACAGGAGAGACCAATGATAAATCTACGGCTCCTATTGCCAAACCTCTTGCCACTAGAAATTCAGAGAGTCTCCATCAGG	78	77		SUZ12	NM_015355.2:1284
542	TAF9	NM_001015892.1	809-908	GTTGCCACCTGATAGATACTGCTTAACAGCTCCAAACTATAGGCTGAAATCTTTACAGAAAAAGGCATCAACTTCTGCGGGAAGAATAACAGTCCCGCGG	84	83		TAF9	NM_001015892.1:808
543	TAZ	NR_024048.1	1246-1345	CTGAGGGATGGACTGATGCTTTTAGCTCAAACGTGGCTTTTAGACAGATTTGTTCATAGACCCTCTCAAGTGCCCTCTCCGAGCTGGTAGGCATTCCAGC	80	84		TAZ	NR_024048.1:1245
544	TBP	NM_001172085.1	588-687	ACAGTGAATCTTGGTTGTAAACTTGACCTAAAGACCATTGCACTTCGTGCCCGAAACGCCGAATATAATCCCAAGCGGTTTGCTGCGGTAATCATGAGGA	79	82		TBP	NM_001172085.1:587
545	TCF3	NM_003200.3	859-958	ACGTTTGGTGGCCTGCACCAGCACGAGCGTATGGGCTACCAGCTGCATGGAGCAGAGGTGAACGGTGGGCTCCCATCTGCATCCTCCTTCTCCTCAGCCC	88	87		TCF3	NM_003200.3:858
546	TERT	NM_198253.1	2571-2670	GGCTTCAAGGCTGGGAGGAACATGCGTCGCAAACTCTTTGGGGTCTTGCGGCTGAAGTGTCACAGCCTGTTTCTGGATTTGCAGGTGAACAGCCTCCAGA	83	83		TERT	NM_198253.1:2570
547	TGFB1	NM_000660.3	1261-1360	TATATGTTCTTCAACACATCAGAGCTCCGAGAAGCGGTACCTGAACCCGTGTTGCTCTCCCGGGCAGAGCTGCGTCTGCTGAGGCTCAAGTTAAAAGTGG	79	82		TGFB1	NM_000660.3:1260
548	TGFB2	NM_003238.2	1126-1225	AAGCCAGAGTGCCTGAACAACGGATTGAGCTATATCAGATTCTCAAGTCCAAAGATTTAACATCTCCAACCCAGCGCTACATCGACAGCAAAGTTGTGAA	82	81		TGFB2	NM_003238.2:1125
549	THBS4	NM_003248.3	986-1085	GCAGTTCTTGGGTCAAATGACACAATTAAACCAACTCCTGGGAGAGGTGAAGGACCTTCTGAGACAGCAGGTTAAGGAAACATCATTTTTGCGAAACACC	83	82		THBS4	NM_003248.3:985
550	THY1	NM_006288.2	136-235	CCTGCCTAGTGGACCAGAGCCTTCGTCTGGACTGCCGCCATGAGAATACCAGCAGTTCACCCATCCAGTACGAGTTCAGCCTGACCCGTGAGACAAAGAA	83	83		THY1	NM_006288.2:135
551	TIA1	NM_022037.3	405-504	TTCCAGAGATGTGACAGAAGCTCTAATTCTGCAACTCTTTAGCCAGATTGGACCTTGTAAAAACTGCAAAATGATTATGGATACAGCTGGAAATGATCCC	79	82		TIA1	NM_022037.3:404
552	TLK2	NM_006852.2	2336-2435	ATTCGACGATGCTTGGCCTACCGAAAGGAGGACCGCATTGATGTCCAGCAGCTGGCCTGTGATCCCTACTTGTTGCCTCACATCCGAAAGTCAGTCTCTA	82	81		TLK2	NM_006852.2:2335
553	TLX1	NM_005521.3	1916-2015	ACCACACATCCCAGCCCAATCCAGGTACGCACAGACAGGTTTTCACATAAATGCAGCCCATTTCTCCAGAACCCATTTGAGGGGTGGGGGGGTGTTAATT	83	82		TLX1	NM_005521.3:1915
554	TMEM106A	NM_145041.3	440-539	CTGATGCCAGCTTCGTGACTTGTCCCACCTGCCAGGGCAGTGGCAAGATTCCCCAAGAGCTGGAGAAGCAGTTGGTGGCTCTCATTCCCTATGGGGACCA	84	85		TMEM106A	NM_145041.3:439
555	TMEM119	NM_181724.2	1491-1590	GTCACAGGTCATTTGTGGGGCAAACATCACTGCTTTTCCATCAAGGGAGCAAAGAATAAGTGGGAGTTTTGGAAGAGTTTGGATGAGAGACGCCAAGGTG	83	83		TMEM119	NM_181724.2:1490
556	TMUB2	NM_024107.2	1486-1585	ATTTCTCAGCCAAATACTCATCTTTTGAGACTGAAATCACACTGGCGGGAATGAAGATTGTGCCAGCCTTCTCTTATGGGCACCTAGCCGCCTTCACCTT	79	84		TMUB2	NM_024107.2:1485
557	TNC	NM_002160.3	1216-1315	TGTGTGCCACGATGGCTTTGCAGGCGATGACTGCAACAAGCCTCTGTGTCTCAACAATTGCTACAACCGTGGACGATGCGTGGAGAATGAGTGCGTGTGT	81	82		TNC	NM_002160.3:1215
558	TNFRSF10C	NM_003841.3	683-782	CCGGAAGTGTAGCAGGTGCCCTAGTGGGGAAGTCCAAGTCAGTAATTGTACGTCCTGGGATGATATCCAGTGTGTTGAAGAATTTGGTGCCAATGCCACT	83	82		TNFRSF10C	NM_003841.3:682
559	TNFRSF14	XM_006711020.1	279-378	GGGAGCTGACGGGCACAGTGTGTGAACCCTGCCCTCCAGGCACCTACATTGCCCACCTCAATGGCCTAAGCAAGTGTCTGCAGTGCCAAATGTGTGACCC	85	85		TNFRSF14	XM_006711020.1:278
560	TNFRSF19	NM_001204458.1	519-618	TTGTTCAGCCACCAGTGATGCCATCTGCGGGGACTGCTTGCCAGGATTTTATAGGAAGACGAAACTTGTCGGCTTTCAAGACATGGAGTGTGTGCCTTGT	83	82		TNFRSF19	NM_001204458.1:518
561	TNFSF10	NM_003810.2	116-215	GGGGGGACCCAGCCTGGGACAGACCTGCGTGCTGATCGTGATCTTCACAGTGCTCCTGCAGTCTCTCTGTGTGGCTGTAACTTACGTGTACTTTACCAAC	82	79		TNFSF10	NM_003810.2:115
562	TNN	NM_022093.1	3581-3680	GCGGTATGAGGTGAGAGTGGATTTACAGACTGCCAATGAATCTGCCTATGCTATATATGATTTCTTCCAAGTGGCCTCCAGCAAGGAGCGGTATAAGCTG	83	81		TNN	NM_022093.1:3580
563	TOP2A	NM_001067.3	3564-3663	TTTAACCAAGGAAAAGAAAGATGAACTCTGCAGGCTAAGAAATGAAAAAGAACAAGAGCTGGACACATTAAAAAGAAAGAGTCCATCAGATTTGTGGAAA	83	81		TOP2A	NM_001067.3:3563
564	TP53	NM_000546.2	1331-1430	GGGGAGCAGGGCTCACTCCAGCCACCTGAAGTCCAAAAAGGGTCAGTCTACCTCCCGCCATAAAAAACTCATGTTCAAGACAGAAGGGCCTGACTCAGAC	81	79		TP53	NM_000546.2:1330
565	CDK11B	XM_006711062.1	1683-1782	ACGTCGCTGAGGGAGATCAACACCATCCTCAAGGCCCAGCATCCCAACATCGTCACCGTTAGAGAGATTGTGGTGGGCAGCAACATGGACAAGATCTACA	83	82	X	CDK11B	XM_006711062.1:1682	also targets CDK11A @98%
566	CDK11A	NM_024011.1	1361-1460	GAGGGCACCTATGGAGTGGTCTACAGAGCAAAAGACAAGAAAACAGATGAAATTGTGGCTCTAAAGCGGCTGAAGATGGAGAAGGAGAAGGAGGGCTTCC	82	84	X	CDK11A	NM_024011.1:1360	also targets CDK11B transcripts @ 100%
567	U2AF1	NM_001025203.1	745-844	GGCGGCGGACGGGAGCGTGACAGGAGGCGGTCGAGAGATCGTGAAAGATCTGGGCGATTCTGAGCCATGCCATTTTTACCTTATGTCTGCTAGAAAGTGT	83	78	HK;X	U2AF1	NM_001025203.1:744	also targets U2AF1L5 transcripts @ 100%
568	UBB	NM_018955.2	796-895	CACCTGGTCCTGCGCCTGAGGGGTGGCTGTTAATTCTTCAGTCATGGCATTCGCAGTGCCCAGTGATGGCATTACTCTGCACTATAGCCATTTGCCCCAA	86	85	HK;X	UBB	NM_018955.2:795	also targets UBBP4 (NR_144546) @ 96%
569	CDC25A	NM_001789.2	1230-1329	AGAGGAGGAAGAGCATGTCTGGGGCCAGCCCCAAAGAGTCAACTAATCCAGAGAAGGCCCATGAGACTCTTCATCAGTCTTTATCCCTGGCATCTTCCCC	85	83		CDC25A	NM_001789.2:1229
570	CDC25C	NM_001287582.1	1945-2044	ATAAGGCAGCCTTGAGTTGCATAGAGATTTGTATTGGTTCAGGGAACTCTGGCATTCCTTTTCCCAACTCCTCATGTCTTCTCACAAGCCAGCCAACTCT	79	81		CDC25C	NM_001287582.1:1944
571	CDC6	NM_001254.3	1656-1755	GGGGAAGTTATATGAAGCCTACAGTAAAGTCTGTCGCAAACAGCAGGTGGCGGCTGTGGACCAGTCAGAGTGTTTGTCACTTTCAGGGCTCTTGGAAGCC	79	81		CDC6	NM_001254.3:1655
572	CDCA7	NM_145810.2	1141-1240	GACGGTGTGCGACTGGGGTCCTTGTGTATTTAGCCAAATATCATGGCTTTGGGAATGTGCATGCCTACTTGAAAAGCCTGAAACAGGAATTTGAAATGCA	80	84		CDCA7	NM_145810.2:1140
573	CDH1	NM_004360.2	536-635	GAATTGCTCACATTTCCCAACTCCTCTCCTGGCCTCAGAAGACAGAAGAGAGACTGGGTTATTCCTCCCATCAGCTGCCCAGAAAATGAAAAAGGCCCAT	80	78		CDH1	NM_004360.2:535
574	CDH2	NM_001792.3	942-1041	GGTCATCCCTCCAATCAACTTGCCAGAAAACTCCAGGGGACCTTTTCCTCAAGAGCTTGTCAGGATCAGGTCTGATAGAGATAAAAACCTTTCACTGCGG	84	82		CDH2	NM_001792.3:941
575	CDK1	NM_001786.4	179-278	GGTACCTATGGAGTTGTGTATAAGGGTAGACACAAAACTACAGGTCAAGTGGTAGCCATGAAAAAAATCAGACTAGAAAGTGAAGAGGAAGGGGTTCCTA	84	85		CDK1	NM_001786.4:178
576	CDK12	NM_015083.2	1807-1906	GATGGAAAGGAGTCCAAGGGTTCACCTGTATTTTTGCCTAGAAAAGAGAACAGTTCAGTAGAGGCTAAGGATTCAGGTTTGGAGTCTAAAAAGTTACCCA	81	79		CDK12	NM_015083.2:1806
577	CDK4	NM_000075.2	1056-1155	ACTTTTAACCCACACAAGCGAATCTCTGCCTTTCGAGCTCTGCAGCACTCTTATCTACATAAGGATGAAGGTAATCCGGAGTGAGCAATGGAGTGGCTGC	79	81		CDK4	NM_000075.2:1055
578	CDK6	NM_001259.6	2405-2504	AGAGTAGTTCTCTCTAACTAGAGACAGGAGTGGCCTTGAAATTTTCCTCATCTATTACACTGTACTTTCTGCCACACACTGCCTTGTTGGCAAAGTATCC	79	79		CDK6	NM_001259.6:2404
579	CDKN1A	NM_000389.2	1976-2075	CATGTGTCCTGGTTCCCGTTTCTCCACCTAGACTGTAAACCTCTCGAGGGCAGGGACCACACCCTGTACTGTTCTGTGTCTTTCACAGCTCCTCCCACAA	80	82		CDKN1A	NM_000389.2:1975
580	CDKN1B	NM_004064.2	366-465	GCTTCCGAGAGGGGTTCGGGCCGCGTAGGGGCGCTTTGTTTTGTTCGGTTTTGTTTTTTTGAGAGTGCGAGAGAGGCGGTCGTGCAGACCCGGGAGAAAG	82	81		CDKN1B	NM_004064.2:365
581	CDKN2A	NM_000077.4	1053-1152	GTGAGCACTCACGCCCTAAGCGCACATTCATGTGGGCATTTCTTGCGAGCCTCGCAGCCTCCGGAAGCTGTCGACTTCATGACAAGCATTTTGTGAACTA	82	81		CDKN2A	NM_000077.4:1052
582	CDKN2B	NM_004936.3	1176-1275	CACTTGGGTGACGGCAGTCGATGCGTTCACTCCAATGTCTGCTGAGGAGTTATGGTGAACCCACAACTTAGGCCCTAGCGGCAGAAAGGAAAACCTGAAG	82	81		CDKN2B	NM_004936.3:1175
583	CDKN2C	NM_001262.2	1296-1395	ATAATGTAAACGTCAATGCACAAAATGGATTTGGAAGGACTGCGCTGCAGGTTATGAAACTTGGAAATCCCGAGATTGCCAGGAGACTGCTACTTAGAGG	82	84		CDKN2C	NM_001262.2:1295
584	CDKN2D	NM_001800.3	604-703	ACGTGCCTGATGGCACCGGGGCACTTCCAATCCATCTGGCAGTTCAAGAGGGTCACACTGCTGTGGTCAGCTTTCTGGCAGCTGAATCTGATCTCCATCG	85	85		CDKN2D	NM_001800.3:603
585	CEBPE	NM_001805.2	1097-1196	AGAACCCTGAGACATAGACCATGGATAAATGGCAACCGGGGTGGCAAAGAGGGCAGGACCCAGCATAATGATTATATGGCTGAATAAAGTTGCACTGTGA	86	85		CEBPE	NM_001805.2:1096
586	CHAD	NM_001267.2	811-910	ACACCAACCTGGAGAAGTTCTCAGATGGTGCCTTCCTGGGTGTAACCACGCTGAAACACGTCCATTTGGAGAACAACCGCTTGAACCAGCTACCCTCCAA	83	83		CHAD	NM_001267.2:810
587	CHD3	NM_001005271.2	2311-2410	CCAGTTCTCCCACTAATGATCCTACCGTGAAATATGAGACTCAGCCACGGTTTATCACAGCCACTGGAGGCACCCTGCACATGTATCAGTTGGAAGGGCT	83	84		CHD3	NM_001005271.2:2310
588	CHD4	NM_001273.2	2681-2780	AGAGGCATCTGTGAAATTCCATGTGCTGCTGACATCCTATGAATTGATCACCATTGACATGGCTATTTTGGGCTCTATTGATTGGGCCTGCCTCATCGTG	81	80		CHD4	NM_001273.2:2680
589	CHEK1	NM_001114121.1	2226-2325	AGGGTGATGGATTGGAGTTCAAGAGACACTTCCTGAAGATTAAAGGGAAGCTGATTGATATTGTGAGCAGCCAGAAGATTTGGCTTCCTGCCACATGATC	83	81		CHEK1	NM_001114121.1:2225
590	CIC	NM_015125.3	1291-1390	GCTGCTGCCCACCCGAGCTTCTCGTTCTCAGCGTGCGGCCAGTGAGGACATGACGAGTGATGAGGAGCGCATGGTCATCTGTGAGGAGGAAGGGGATGAT	82	83		CIC	NM_015125.3:1290
591	CKS2	NM_001827.1	196-295	AAACTCATCTGATGTCTGAAGAGGAGTGGAGGAGACTTGGTGTCCAACAGAGTCTAGGCTGGGTTCATTACATGATTCATGAGCCAGAACCACATATTCT	83	79		CKS2	NM_001827.1:195
592	CLDN2	NM_020384.3	2541-2640	GGCTTCTGAAAAATTCCAGCACACCTCCTCGAACCTCATTGTCAGCAGAGAGGGCCCATCTGTTGTCTGTAACATGCCTTTCACATGTCCACCTTCTTGC	84	81		CLDN2	NM_020384.3:2540
593	CNOT10	NM_001256741.1	1963-2062	TGCTGCAGAAGCCCTCATCTCTCTCGACAGAATATCTGATGCCATTACTCACTTGAACCCGGAGAATGTCACTGATGTCTCCTTAGGGATCTCTTCAAAT	82	81		CNOT10	NM_001256741.1:1962
594	CNOT4	NM_001190848.1	796-895	AAGTGCCAGTGCTTATGTAACCTATATCCGGTCAGAAGACGCTCTCAGAGCCATACAGTGTGTCAACAATGTGGTAGTAGATGGCAGAACACTTAAGGCA	84	83		CNOT4	NM_001190848.1:795
595	CNTFR	NM_147164.1	785-884	CATGCACCTGTTCTCCACCATCAAGTACAAGGTCTCCATAAGTGTCAGCAATGCCCTGGGCCACAATGCCACAGCTATCACCTTTGACGAGTTCACCATT	82	86		CNTFR	NM_147164.1:784
596	FIGF	NM_004469.2	581-680	TGAACATGGACCAGTGAAGCGATCATCTCAGTCCACATTGGAACGATCTGAACAGCAGATCAGGGCTGCTTCTAGTTTGGAGGAACTACTTCGAATTACT	82	82		VEGFD	NM_004469.2:580
597	IATIL	NM_001633.3	598-697	CCAAATGGAACATAACCATGGAGTCCTATGTGGTCCACACCAACTATGATGAGTATGCCATTTTCCTGACCAAGAAATTCAGCCGCCATCATGGACCCAC	85	83		AMBP	NM_001633.3:597
598	PUMA	NM_014417.4	1311-1410	GGGGCCCGTGAAGAGCAAATGAGCCAAACGTGACCACTAGCCTCCTGGAGCCAGAGAGTGGGGCTCGTTTGCCGGTTGCTCCAGCCCGGCGCCCAGCCAT	85	85		BBC3	NM_014417.4:1310
599	TRIM22	NM_006074.4	1888-1987	CCTTTACCCACTTCTGCATAGTAGCCCTTGTGCTGAGACTCAGATTCTGCACCTGAGTTCATCTCTACTGAGACCATCTCTTCCTTTCTTTCCCCTTCTT	82	74		TRIM22	NM_006074.4:1887
600	TRIM39	NM_021253.3	3141-3240	CTGCTATTCGGGTAATCTTCACAGAAATGACTGAGAGAAGAATCTGCAGTTTACTGAGGGCATTTCAGTTCCTCCTACCACCTCAACAGGACTTTGTCCA	82	81		TRIM39	NM_021253.3:3140
601	TRIM71	NM_001039111.1	2081-2180	ACAATCATCGCATCCAGATCTTCACGTTCGAGGGCCAGTTCCTCCTCAAGTTTGGTGAGAAAGGAACCAAGAATGGGCAGTTCAACTACCCTTGGGATGT	81	84		TRIM71	NM_001039111.1:2080
602	TRRAP	NM_003496.2	771-870	GAAATGGTTGGTATGATAACAACGATTGCTGTGAAAGTCAACCCGGAGCGTGAGGACAGTGAGACTCGAACACATTCCATCATTCCGAGGGGATCACTTT	82	83		TRRAP	NM_003496.2:770
603	TSC1	NM_001162427.1	2073-2172	GAACAAGTTGCCTTTACCCAGCAAGTCTGTCGACTGGACCCACTTTGGAGGCTCTCCTCCTTCAGATGAGATCCGCACCCTCCGAGACCAGTTGCTTTTA	83	82		TSC1	NM_001162427.1:2072
604	TSC2	NM_000548.3	2381-2480	AGAACTGACTTGCACCTGGCCGTGGTTCCAGTGCTGACAGCATTAATCTCTTACCATAACTACCTGGACAAAACCAAACAGCGCGAGATGGTCTACTGCC	84	84		TSC2	NM_000548.3:2380
605	TSLP	NM_033035.4	900-999	GACTGGCTTCATGGCAGTAATTCTCGGCTGTAGTTGCATAAGCATTGCTCAAGAGGAAAATCCAAAAGTGCAGCAGGAGAACTCTTTTCCCTGAAAAAGG	81	84		TSLP	NM_033035.4:899
606	TSPAN7	NM_004615.3	726-825	GGCGTTTGGAATCGCATTCTCCCAGTTAATTGGCATGCTGCTGGCCTGCTGTCTGTCCCGGTTCATCACGGCCAATCAGTATGAGATGGTGTAAGGAGAA	81	80		TSPAN7	NM_004615.3:725
607	TTC31	NR_027749.1	2721-2820	GGGATATTGTGAGGATGGAAAGCGAAAGTGTGAGAAAATACCTCCCAAGTGCCTGGTACATAGTGGGTGCTAAATAAACCACTTTTTGTCTGCAACTGTC	83	80		TTC31	NR_027749.1:2720
608	TUBA1A	NM_001270399.1	37-136	CTTTGTCTAAAGGATGCAAACAGTCTACGGATGCTAGAGAAAAAGGGGTGGGGGAGAGATTACCTCATCCCACGTCGCTTGCACCAATCACCAGTCTCCT	84	87		TUBA1A	NM_001270399.1:36
609	TWIST	NM_000474.3	36-135	CAACTCCCAGACACCTCGCGGGCTCTGCAGCACCGGCACCGTTTCCAGGAGGCCTGGCGGGGTGTGCGTCCAGCCGTTGGGCGCTTTCTTTTTGGACCTC	87	82		TWIST1	NM_000474.3:35
610	UBE2D2	NM_181838.1	1089-1188	CAAAAGTACTCTTGTCCATCTGTTCTCTGTTGTGTGATCCCAATCCAGATGATCCTTTAGTGCCTGAGATTGCTCGGATCTACAAAACAGATAGAGAAAA	75	81		UBE2D2	NM_181838.1:1088
611	UBE2T	NM_014176.3	596-695	AAACAAAAGGCTGATGAGGAAGAGATGCTTGATAATCTACCAGAGGCTGGTGACTCCAGAGTACACAACTCAACACAGAAAAGGAAGGCCAGTCAGCTAG	80	83		UBE2T	NM_014176.3:595
612	UHRF1	NM_001048201.1	2856-2955	TGTGGAGGCTGTTGATGTTTCTGGTGTCAAGTTCTCAGAAGTTGCTGCCACCAACTCTTTAAGAAGGCGACAGGATCAGTCCTTCTCTCGGGTTCTGGCC	80	84		UHRF1	NM_001048201.1:2855
613	USP39	NM_001256725.1	807-906	TATGCCAACGCTGTCCTTCAGGCTCTATCTAATGTTCCTCCTCTCCGGAACTACTTTCTGGAAGAAGACAATTATAAGAACATCAAACGTCCTCCAGGGG	82	81		USP39	NM_001256725.1:806
614	VEGFA	NM_001025366.1	1326-1425	GAGTCCAACATCACCATGCAGATTATGCGGATCAAACCTCACCAAGGCCAGCACATAGGAGAGATGAGCTTCCTACAGCACAACAAATGTGAATGCAGAC	82	82		VEGFA	NM_001025366.1:1325
615	VHL	NM_000551.2	1281-1380	GGAAGACTGAGGCATCCGTGAGGCAGGGACAAGTCTTTCTCCTCTTTGAGACCCCAGTGCCTGCACATCATGAGCCTTCAGTCAGGGTTTGTCAGAGGAA	85	85		VHL	NM_000551.2:1280
616	VIM	NM_003380.2	695-794	GAGGAGATGCTTCAGAGAGAGGAAGCCGAAAACACCCTGCAATCTTTCAGACAGGATGTTGACAATGCGTCTCTGGCACGTCTTGACCTTGAACGCAAAG	81	79		VIM	NM_003380.2:694
617	VPS33B	NM_018668.3	2141-2240	TTTTCCTGACGACAGCAGTCACAAACAGCGCTCGCCTTATGGAGGCCATGAGTGAGGTGAAAGCCTGATGTTTTTCCCGGCCAGTGTTGACATCTTCCCT	83	78		VPS33B	NM_018668.3:2140
618	WIF1	NM_007191.2	766-865	ACGATGTATGAATGGTGGACTTTGTGTGACTCCTGGTTTCTGCATCTGCCCACCTGGATTCTATGGAGTGAACTGTGACAAAGCAAACTGCTCAACCACC	80	81		WIF1	NM_007191.2:765
619	WNT10A	NM_025216.2	2256-2355	GGTGGCAATGCAAGGCACTGAGGCCACAGATGTGAGTAAGCGAGACACAACACTTGTCCTCTTGGAGGTTACATTCTTGCTGGGGGGAGGCATGGGCAAT	82	81		WNT10A	NM_025216.2:2255
620	WNT10B	NM_003394.3	1093-1192	AGGGAAGCTCCCCGGGACATCCAGGCACGAATGCGAATCCACAACAACAGGGTGGGGCGCCAGGTGGTAACTGAAAACCTGAAGCGGAAATGCAAGTGTC	92	92		WNT10B	NM_003394.3:1092
621	WNT11	NM_004626.2	961-1060	CCTGACTTCTGCATGAAGAATGAGAAGGTGGGCTCCCACGGGACACAAGACAGGCAGTGCAACAAGACATCCAACGGAAGCGACAGCTGCGACCTTATGT	83	82		WNT11	NM_004626.2:960
622	WNT16	NM_057168.1	1622-1721	GAAGATAATCTGTTTCCTAAGCAAGAAATAACAGGAAAGATCCCTTATGCCAGGAGGCCTGCCATACTCAGGATAAGATCCTTGAATATGGAACTTAGTT	79	83		WNT16	NM_057168.1:1621
623	WNT2	NM_003391.2	2015-2114	GATGTAACAAGGTGGGGACGTGTGTCCTTTGGTACTATGGTGTGTTGTATCTTTGTAAGAGCAAAAGCCTCAGAAAGGGATTGCTTTGCATTACTGTCCC	80	80		WNT2	NM_003391.2:2014
624	WNT2B	NM_024494.1	1531-1630	CGACACTTCTTGGTGTGCAAGAGGAAGGGTACCTGTAGAGAGCTTCTTTTTGTTTCTACCTGGCCAAAGTTAGATGGGACAAAGATGAATGGCATGTCCC	79	78		WNT2B	NM_024494.1:1530
625	WNT4	NM_030761.3	626-725	GGGTCAGCCCACAGGGCTTCCAGTGGTCAGGATGCTCTGACAACATCGCCTACGGTGTGGCCTTCTCACAGTCGTTTGTGGATGTGCGGGAGAGAAGCAA	81	83		WNT4	NM_030761.3:625
626	WNT5A	NM_003392.3	476-575	ACCCTGTTCAGATGTCAGAAGTATATATTATAGGAGCACAGCCTCTCTGCAGCCAACTGGCAGGACTTTCTCAAGGACAGAAGAAACTGTGCCACTTGTA	81	82		WNT5A	NM_003392.3:475
627	WNT5B	NM_032642.2	1746-1845	GGTGCTCTCTTACTCTTTCATCCACGTGCACTTGTGCGGCATCTGCAGTTTACAGGAACGGCTCCTTCCCTAAAATGAGAAGTCCAAGGTCATCTCTGGC	80	80		WNT5B	NM_032642.2:1745
628	WNT7A	NM_004625.3	1455-1554	TTTCTGCTGAGGAGGGTACTTTTCCTGGGTTTCCTGCAGGCATCCGTGGGGGAAAAAAAATCTCTCAGAGCCCTCAACTATTCTGTTCCACACCCAATGC	84	82		WNT7A	NM_004625.3:1454
629	WT1	NM_024426.3	2196-2295	ACTAACAGCAACAGCAAGAAATAAATCAGAGAGCAAGGCATCGGGGGTGAATCTTGTCTAACATTCCCGAGGTCAGCCAGGCTGCTAACCTGGAAAGCAG	80	82		WT1	NM_024426.3:2195
630	YAP1	NM_001130145.2	4424-4523	AATTTGCCCAGTTATACCTCAGTGTTGTAGCAGTACTGTGATACCTGGCACAGTGCTTTGATCTTACGATGCCCTCTGTACTGACCTGAAGGAGACCTAA	80	84		YAP1	NM_001130145.2:4423
631	ZC3H14	NM_207662.3	1207-1306	TTAATGTCCCACCACGACATGCCTTGAAATGGATTCGACCTCAAACCAGCGAATAGCACCCAGTCCTGCCTGGCAGAAGATCATGCAGTTTGGAAGTTTT	84	83		ZC3H14	NM_207662.3:1206
632	ZIC2	NM_007129.2	1850-1949	AAAAATAAAAACCCACAAAAATGTTGAACCAAACCTCCCTGCTAATCTCCATGCCCACGTTCTTTCCCACCCTGTTCCCAGTCTTCTGACAAACTGTGTA	81	80		ZIC2	NM_007129.2:1849
633	ZKSCAN5	NM_014569.3	3689-3788	CCCAGAAATAGACCTCTCCTGTAGAGTGGTGATATACAGAATGAGTTTCAGTTTGCATTGCAGCTGGGATTGAAAGTAATCAGTCGTGAGCAGGCAGGCA	81	84		ZKSCAN5	NM_014569.3:3688
634	ZMYM3	NM_001171163.1	1451-1550	GGTCAGCAATGGCAGCGTGGTACACCGGCTCTGCAGCGATTCTTGCTTCTCCAAATTCCGGGCCAACAAGGGACTGAAAACCAACTGTTGTGACCAGTGT	84	84		ZMYM3	NM_001171163.1:1450
635	ZNF143	NM_003442.5	926-1025	TGAGCATGCAGGCTGTGGGAAGGCATTTGCAACAGGTTATGGATTAAAAAGTCACGTCAGAACTCATACAGGAGAAAAGCCATATCGGTGTTCGGAAGAT	84	83		ZNF143	NM_003442.5:925
HK = Housekeeping gene used to normalize expression
