# Supplementary material for: Molecular Profiling of a Hepatocellular Neoplasm Not Otherwise Specified (HCN-NOS) Demonstrates Distinct Molecular Features in Hepatoblastoma and HCC-Like Components
Source: Pediatr Dev Pathol. 2023 Oct 30;27(2):169–75. doi: 10.1177/10935266231204788 (PMC11015706; doi:10.1177/10935266231204788)
Supplement: sj-xlsx-3-pdp-10.1177_10935266231204788 – Supplemental material for Molecular Profiling of a Hepatocellular Neoplasm Not Otherwise Specified (HCN-NOS) Demonstrates Distinct Molecular Features in Hepatoblastoma and HCC-Like Components [file sj-xlsx-3-pdp-10.1177_10935266231204788.xlsx]

## Sheet: Table S3  Log2 Norm Expression
Supplemental Table S3: mRNA expression (Normalized Log2 Counts) from HB-like component, HCC-like component and non tumor liver.
Probe Name		Accession #	NS Probe ID	Class Name	Analyte Type	% Samples above Threshold	N01.20190904_opt-DL-124161-124162-NSXCS_DL18063_10.RCC	RA13.HB.20220311_30102614880522-01_RA13.HB_12.RCC	RA13.HCC.20220311_30102614880522-01_RA13.HCC_11.RCC	N44.FT.20200103_opt-DL-126258-NSXCS_DL9612_09.RCC	N60.A12.20200918_mhi-VP-128749-NXSCTCH-01-092820_DL21022_04.RCC	N70.A10.20200918_mhi-VP-128749-NXSCTCH-01-092820_DL21022_09.RCC
							N01 : Non Tumor Liver	HB-like : HB	HCC-like : HCC	N44 : Non Tumor Liver	N60 : Non Tumor Liver	N70 : Non Tumor Liver
ACAD11		NM_032169.4	NM_032169.4:3314	Endogenous	mRNA	100	10.31	10.08	9.94	10.1	10.15	10.2
ACAD9		NM_014049.4	NM_014049.4:1935	Endogenous	mRNA	100	7.83	8.1	7.65	7.91	7.87	7.7
ACAN		NM_013227.3	NM_013227.3:335	Endogenous	mRNA	16.67	4.32	4.32	6.31	4.32	4.32	4.32
ACTB		NM_001101.2	NM_001101.2:1010	Endogenous	mRNA	100	13.76	12.61	12.53	12.93	13.14	13.35
ACTG1		NM_001614.2	NM_001614.2:1615	Endogenous	mRNA	100	13.22	12.98	12.61	11.97	12.41	12.72
ACVR1		NM_001105.2	NM_001105.2:1665	Endogenous	mRNA	100	9.15	9.02	8.59	8.5	8.49	8.59
ACVR1C		NM_145259.2	NM_145259.2:5168	Endogenous	mRNA	66.67	4.32	4.32	4.9	5.18	4.43	5.42
ACVR2A		NM_001616.3	NM_001616.3:1245	Endogenous	mRNA	100	6.97	7.18	7.39	6.98	6.45	7.45
AEN		NM_022767.3	NM_022767.3:167	Endogenous	mRNA	100	5.84	6.56	5.22	5.91	5.93	6.1
AFP		NM_001134.1	NM_001134.1:1469	Endogenous	mRNA	83.33	4.32	6.5	15.64	4.77	4.7	6.71
AGK		NM_018238.3	NM_018238.3:816	Endogenous	mRNA	100	7.31	7.74	7.82	7.54	7.08	7.08
AHCTF1		NM_015446.3	NM_015446.3:405	Endogenous	mRNA	100	8.43	9.26	10.25	8.34	8.11	8.03
ALB		NM_000477.5	NM_000477.5:855	Endogenous	mRNA	100	19.21	17.04	16.87	19.02	18.49	19.52
ALDH2		NM_000690.3	NM_000690.3:1439	Endogenous	mRNA	100	14.99	13.53	11.41	13.67	14.11	14.02
ALDH4A1		NM_003748.3	NM_003748.3:505	Endogenous	mRNA	100	10.72	8.54	7.93	9.79	9.79	9.85
ALK		NM_004304.4	NM_004304.4:4194	Endogenous	mRNA	0	4.32	4.32	4.32	4.32	4.32	4.32
AMER1		NM_152424.3	NM_152424.3:5755	Endogenous	mRNA	100	4.76	7.5	6.61	5.47	5.17	5.67
AMH		NM_000479.3	NM_000479.3:1626	Endogenous	mRNA	0	4.32	4.32	4.32	4.32	4.32	4.32
AMMECR1L		NM_031445.2	NM_031445.2:252	Endogenous	mRNA	100	7.49	7.19	7.53	6.92	7.12	6.6
ANGPT1		NM_001146.3	NM_001146.3:2080	Endogenous	mRNA	66.67	4.32	6.5	5.15	5.27	4.32	6.13
ANGPT2		NM_001147.2	NM_001147.2:1775	Endogenous	mRNA	100	5.52	5.41	7.6	6.09	4.43	6.4
ANKRD1		NM_014391.2	NM_014391.2:578	Endogenous	mRNA	33.33	4.32	4.32	4.32	5.09	4.32	6.19
APC		NM_000038.3	NM_000038.3:6850	Endogenous	mRNA	100	6.31	6.74	5.36	6.64	5.98	6.31
APCDD1		NM_153000.4	NM_153000.4:628	Endogenous	mRNA	100	4.88	6.84	5.9	6.54	4.7	6.22
APCS		NM_001639.3	NM_001639.3:762	Endogenous	mRNA	100	14.48	14.05	5.74	14.41	14.08	13.54
APOB		NM_000384.2	NM_000384.2:2833	Endogenous	mRNA	100	14.02	14.24	14.15	14.17	14.37	13.93
APOC4		NM_001646.1	NM_001646.1:337	Endogenous	mRNA	100	12.43	10.59	5.69	11.06	11.5	12.01
AQP9		NM_020980.3	NM_020980.3:1502	Endogenous	mRNA	100	12.35	13.83	6.01	12.73	12.05	12.34
AR		NM_000044.3	NM_000044.3:835	Endogenous	mRNA	83.33	9.63	8.51	4.32	9.36	9.66	8.95
AREG		NM_001657.2	NM_001657.2:547	Endogenous	mRNA	83.33	4.67	4.83	4.34	5.35	4.32	5.88
ARF1		NM_001024227.1	NM_001024227.1:1370	Endogenous	mRNA	100	10.93	10.98	11.14	10.59	11.12	10.75
ARID1A		NM_006015.4	NM_006015.4:5495	Endogenous	mRNA	100	6.6	7.36	8.16	7.51	6.83	7.15
ARID1B		NM_020732.3	NM_020732.3:6335	Endogenous	mRNA	100	6.93	7.93	7.54	7.74	7.5	7.61
ARID2		NM_152641.2	NM_152641.2:3355	Endogenous	mRNA	100	7.6	7.67	7.6	7.43	7.56	7.45
ARID4A		NM_023001.2	NM_023001.2:4788	Endogenous	mRNA	100	6.72	8.95	8.11	8.38	7.75	8.34
ARNT2		NM_014862.3	NM_014862.3:1356	Endogenous	mRNA	50	4.36	4.32	4.32	6.33	4.32	5.53
ASL		NM_000048.3	NM_000048.3:130	Endogenous	mRNA	100	12.41	9.95	9.44	10.79	11.5	11.28
ATF6		NM_007348.2	NM_007348.2:110	Endogenous	mRNA	100	9.46	9.99	10.46	9.61	9.52	9.38
ATM		NM_000051.3	NM_000051.3:393	Endogenous	mRNA	100	8.62	8.53	8.02	8.9	7.99	8.67
ATP1A2		NM_000702.3	NM_000702.3:4040	Endogenous	mRNA	83.33	5.17	6.01	4.78	4.94	4.32	5.25
AURKA		NM_003600.2	NM_003600.2:405	Endogenous	mRNA	66.67	4.57	5.46	6.85	4.99	4.32	4.32
AURKB		NM_004217.2	NM_004217.2:615	Endogenous	mRNA	66.67	5.36	5.41	8.52	4.77	4.32	4.32
AXIN1		NM_181050.1	NM_181050.1:135	Endogenous	mRNA	100	6.41	6.2	6.62	6.2	6.67	6.06
AXIN2		NM_004655.3	NM_004655.3:1035	Endogenous	mRNA	100	5	8.49	7.66	5.39	4.85	5.53
AZIN1		NM_148174.2	NM_148174.2:505	Endogenous	mRNA	100	9.75	10.2	9.42	9.68	9.91	9.14
B2M		NM_004048.2	NM_004048.2:25	Endogenous	mRNA	100	15.97	15.34	13.65	16.17	15.64	15.61
BAG3		NM_004281.3	NM_004281.3:1740	Endogenous	mRNA	100	8.84	7.65	6.68	7	7.87	7.28
BAG4		NM_004874.2	NM_004874.2:960	Endogenous	mRNA	100	7.95	8.07	8.37	7.9	7.59	7.7
BAMBI		NM_012342.2	NM_012342.2:1010	Endogenous	mRNA	100	7.84	9.68	6.84	7.98	7.85	9.14
BAP1		NM_004656.2	NM_004656.2:240	Endogenous	mRNA	100	8.76	8.11	8.41	8.32	8.39	8.3
BAX		NM_138761.3	NM_138761.3:342	Endogenous	mRNA	100	9.36	9.39	8.62	9.7	9.47	9.48
BCL2		NM_000657.2	NM_000657.2:5	Endogenous	mRNA	100	5.49	5.65	4.69	6.04	5.13	6.19
BCL2A1		NM_004049.2	NM_004049.2:120	Endogenous	mRNA	83.33	5.92	6.76	4.69	5.31	4.32	5.19
BCOR		NM_001123383.1	NM_001123383.1:1630	Endogenous	mRNA	100	6.31	7.05	6.57	6.72	6.35	6.58
BDNF		NM_170732.4	NM_170732.4:735	Endogenous	mRNA	0	4.32	4.32	4.32	4.32	4.32	4.32
BEX1		NM_018476.3	NM_018476.3:202	Endogenous	mRNA	100	5.78	9.67	10.97	4.88	4.43	6.8
BIRC3		NM_182962.2	NM_182962.2:1406	Endogenous	mRNA	100	5.9	7.29	5.15	8.69	5.7	7.67
BIRC5		NM_001168.2	NM_001168.2:1215	Endogenous	mRNA	50	4.47	4.32	7.8	5.09	4.32	4.32
BMP4		NM_001202.3	NM_001202.3:659	Endogenous	mRNA	66.67	4.32	8.4	6.03	4.57	4.32	6.28
BMP5		NM_021073.2	NM_021073.2:908	Endogenous	mRNA	66.67	5.11	4.32	4.32	5.43	4.8	5.88
BMP7		NM_001719.1	NM_001719.1:525	Endogenous	mRNA	0	4.32	4.32	4.32	4.32	4.32	4.32
BMP8A		NM_181809.3	NM_181809.3:3707	Endogenous	mRNA	0	4.32	4.32	4.32	4.32	4.32	4.32
BMPR1B		NM_001203.1	NM_001203.1:430	Endogenous	mRNA	66.67	4.32	4.32	4.34	4.71	4.65	5.19
BRAF		NM_004333.3	NM_004333.3:565	Endogenous	mRNA	100	8	9.01	8.88	7.9	7.96	8.25
BRCA1		NM_007305.2	NM_007305.2:1275	Endogenous	mRNA	66.67	4.36	4.32	6.74	5.18	4.43	4.32
BRCA2		NM_000059.3	NM_000059.3:115	Endogenous	mRNA	50	4.32	5.28	6.66	4.88	4.32	4.32
BRD7		NM_001173984.2	NM_001173984.2:850	Endogenous	mRNA	100	7.7	8	8.48	8.57	7.79	8.05
BSEP		NM_003742.2	NM_003742.2:2356	Endogenous	mRNA	83.33	10.07	7.1	4.32	8.51	9.88	9.08
BUB1		NM_004336.3	NM_004336.3:1978	Endogenous	mRNA	66.67	4.36	4.32	7.98	5.04	4.37	4.32
C10orf76		NM_024541.2	NM_024541.2:770	Endogenous	mRNA	100	7.76	7.88	7.18	7.56	7.81	7.54
C1S		NM_001734.2	NM_001734.2:775	Endogenous	mRNA	100	13.34	11.89	9.25	13.92	13.71	13.4
CACNA1C		NM_199460.2	NM_199460.2:4785	Endogenous	mRNA	33.33	4.32	5.37	4.39	4.32	4.32	4.32
CACNA1H		NM_021098.2	NM_021098.2:3329	Endogenous	mRNA	50	7.45	4.32	7.19	4.32	4.32	4.99
CACNB2		NM_000724.3	NM_000724.3:2610	Endogenous	mRNA	33.33	4.32	5.37	4.78	4.32	4.32	4.32
CACNB3		NM_000725.3	NM_000725.3:992	Endogenous	mRNA	33.33	4.32	4.32	4.34	4.32	4.32	5.13
CACNB4		NM_000726.3	NM_000726.3:504	Endogenous	mRNA	33.33	4.32	5.54	4.78	4.32	4.32	4.32
CACNG4		NM_014405.2	NM_014405.2:1030	Endogenous	mRNA	66.67	4.84	5.12	4.78	5.23	4.32	4.32
CAMK2B		NM_001220.3	NM_001220.3:365	Endogenous	mRNA	66.67	5.9	4.32	4.32	4.99	4.8	5.53
CASP10		NM_001230.4	NM_001230.4:350	Endogenous	mRNA	100	7.36	7.95	8.15	7.57	7.37	7.68
CBLC		NM_001130852.1	NM_001130852.1:623	Endogenous	mRNA	100	7.4	7.28	4.74	6.77	7.9	6.25
CC2D1B		NM_032449.2	NM_032449.2:1386	Endogenous	mRNA	100	7.31	6.64	6.62	7.02	7.01	6.8
CCNA2		NM_001237.2	NM_001237.2:1210	Endogenous	mRNA	100	4.76	4.83	8.53	5.83	4.93	4.99
CCNB1		NM_031966.3	NM_031966.3:1102	Endogenous	mRNA	50	5.04	4.32	7.63	5.18	4.32	4.32
CCNB2		NM_004701.2	NM_004701.2:980	Endogenous	mRNA	83.33	4.52	4.95	7.98	5.09	4.43	4.32
CCNB3		NM_033671.1	NM_033671.1:35	Endogenous	mRNA	0	4.32	4.32	4.32	4.32	4.32	4.32
CCND1		NM_053056.2	NM_053056.2:690	Endogenous	mRNA	100	10.78	10.52	9.41	11.24	10.32	9.38
CCND3		NM_001760.2	NM_001760.2:1215	Endogenous	mRNA	100	6.3	5.18	4.5	6.29	6.59	6.5
CCNE1		NM_001238.1	NM_001238.1:1635	Endogenous	mRNA	33.33	4.32	4.32	6	4.64	4.32	4.32
CCNE2		NM_057749.1	NM_057749.1:235	Endogenous	mRNA	83.33	5.92	7.11	6.03	5.88	5.17	4.32
CCT6B		NM_006584.2	NM_006584.2:1228	Endogenous	mRNA	100	5.76	6.07	6.08	6.02	6.08	5.99
CCT8L2		NM_014406.4	NM_014406.4:258	Endogenous	mRNA	16.67	4.32	4.32	5.55	4.32	4.32	4.32
CD24		NM_013230.2	NM_013230.2:1859	Endogenous	mRNA	100	8.2	10.5	8.77	9.03	8.57	9.68
CD41B		NM_000419.3	NM_000419.3:740	Endogenous	mRNA	16.67	4.32	4.32	4.32	4.5	4.32	4.32
CDC25A		NM_001789.2	NM_001789.2:1229	Endogenous	mRNA	50	4.47	5.12	7.18	4.32	4.32	4.32
CDC25C		NM_001287582.1	NM_001287582.1:1944	Endogenous	mRNA	16.67	4.32	4.32	5.18	4.32	4.32	4.32
CDC6		NM_001254.3	NM_001254.3:1655	Endogenous	mRNA	50	4.32	4.32	6.63	4.57	4.55	4.32
CDCA7		NM_145810.2	NM_145810.2:1140	Endogenous	mRNA	100	4.62	5.37	7.22	5.47	4.8	5.13
CDH1		NM_004360.2	NM_004360.2:535	Endogenous	mRNA	100	9.62	9.92	10.05	10.42	10.48	9.92
CDH2		NM_001792.3	NM_001792.3:941	Endogenous	mRNA	100	9.76	10.03	10.94	10.39	10.01	10.06
CDK1		NM_001786.4	NM_001786.4:178	Endogenous	mRNA	83.33	5.76	4.32	8.24	6.04	5.02	5.31
CDK11A		NM_024011.1	NM_024011.1:1360	Endogenous	mRNA	100	5.57	5.01	5.45	5.74	5.8	5.19
CDK11B		XM_006711062.1	XM_006711062.1:1682	Endogenous	mRNA	100	7.1	6.89	6.81	7.86	7.55	6.8
CDK12		NM_015083.2	NM_015083.2:1806	Endogenous	mRNA	100	8.13	9.14	9.29	8.47	8.19	8.28
CDK4		NM_000075.2	NM_000075.2:1055	Endogenous	mRNA	100	7.06	7.78	8.34	6.99	7.22	7.53
CDK6		NM_001259.6	NM_001259.6:2404	Endogenous	mRNA	100	6.98	10.06	9.89	7.49	6.9	7.95
CDKN1A		NM_000389.2	NM_000389.2:1975	Endogenous	mRNA	100	10.03	10.22	6.38	10.54	10.76	9.99
CDKN1B		NM_004064.2	NM_004064.2:365	Endogenous	mRNA	100	6.78	6.56	6.49	6.5	6.37	6.1
CDKN2A		NM_000077.4	NM_000077.4:1052	Endogenous	mRNA	66.67	4.32	6.74	4.6	4.88	4.32	5.48
CDKN2B		NM_004936.3	NM_004936.3:1175	Endogenous	mRNA	66.67	4.32	5.46	5.22	4.64	4.32	4.99
CDKN2C		NM_001262.2	NM_001262.2:1295	Endogenous	mRNA	100	4.84	5.69	6.63	5.61	5.37	6.13
CDKN2D		NM_001800.3	NM_001800.3:603	Endogenous	mRNA	66.67	5.04	4.83	4.32	4.64	4.55	4.32
CEBPE		NM_001805.2	NM_001805.2:1096	Endogenous	mRNA	0	4.32	4.32	4.32	4.32	4.32	4.32
CHAD		NM_001267.2	NM_001267.2:810	Endogenous	mRNA	100	7.62	9.28	6.49	6.95	7.22	7.66
CHD3		NM_001005271.2	NM_001005271.2:2310	Endogenous	mRNA	100	5.84	7	6.97	6.57	6.32	6.94
CHD4		NM_001273.2	NM_001273.2:2680	Endogenous	mRNA	100	7.98	8.94	9.36	8.91	8.78	8.64
CHEK1		NM_001114121.1	NM_001114121.1:2225	Endogenous	mRNA	50	4.32	4.32	7.34	5.39	4.55	4.32
CIC		NM_015125.3	NM_015125.3:1290	Endogenous	mRNA	100	6.6	7.19	7	6.5	7.32	6.31
CKS2		NM_001827.1	NM_001827.1:195	Endogenous	mRNA	100	7.9	7.1	8.51	8.84	8.16	7.06
CLDN2		NM_020384.3	NM_020384.3:2540	Endogenous	mRNA	100	6.78	8.83	5.55	7.98	8.37	7.52
CNOT10		NM_001256741.1	NM_001256741.1:1962	Endogenous	mRNA	100	6.51	7.4	7.49	7.4	6.73	6.88
CNOT4		NM_001190848.1	NM_001190848.1:795	Endogenous	mRNA	100	7.61	7.93	7.91	7.19	6.97	7.28
CNTFR		NM_147164.1	NM_147164.1:784	Endogenous	mRNA	83.33	6.39	5.07	4.32	6.09	6.35	7.1
COG7		NM_153603.3	NM_153603.3:1492	Endogenous	mRNA	100	7.37	7.45	6.88	7.41	7.3	7.22
COL11A1		NM_001190709.1	NM_001190709.1:2490	Endogenous	mRNA	16.67	4.32	4.32	4.45	4.32	4.32	4.32
COL11A2		NM_001163771.1	NM_001163771.1:760	Endogenous	mRNA	16.67	4.32	5.54	4.32	4.32	4.32	4.32
COL24A1		NM_152890.6	NM_152890.6:2434	Endogenous	mRNA	0	4.32	4.32	4.32	4.32	4.32	4.32
COL2A1		NM_001844.4	NM_001844.4:4745	Endogenous	mRNA	50	4.32	8.49	10.87	4.32	4.32	5.84
COL4A4		NM_000092.4	NM_000092.4:760	Endogenous	mRNA	100	6.98	6.6	5.78	6.84	6.22	7.6
COMP		NM_000095.2	NM_000095.2:1744	Endogenous	mRNA	0	4.32	4.32	4.32	4.32	4.32	4.32
CPS1		NM_001875.3	NM_001875.3:5560	Endogenous	mRNA	100	14.74	13.18	14.68	13.87	14.04	14.85
CREB3L1		NM_052854.1	NM_052854.1:195	Endogenous	mRNA	16.67	4.32	4.32	4.32	4.32	4.32	5.99
CREB3L3		NM_001271995.1	NM_001271995.1:1050	Endogenous	mRNA	100	9.43	9.06	8.52	7.9	9.49	8.44
CREB3L4		NM_130898.2	NM_130898.2:1505	Endogenous	mRNA	100	5	5.12	6.5	5.23	5.13	5.37
CREBBP		NM_004380.2	NM_004380.2:1301	Endogenous	mRNA	100	8.98	9.26	8.88	8.74	8.77	8.79
CRLF2		NM_022148.3	NM_022148.3:852	Endogenous	mRNA	50	4.57	4.95	4.6	4.32	4.32	4.32
CRP		NM_000567.2	NM_000567.2:1734	Endogenous	mRNA	83.33	9.09	4.89	4.32	9.76	11.78	5.99
CSF1R		NM_005211.2	NM_005211.2:3775	Endogenous	mRNA	83.33	6.19	5.12	4.32	5.5	6.45	6.6
CSNK1E		NM_152221.2	NM_152221.2:905	Endogenous	mRNA	100	8.18	8.86	8.86	8.06	8.22	8.15
CTGF		NM_001901.2	NM_001901.2:1100	Endogenous	mRNA	100	10.55	9.46	9.33	10.78	10.44	11.93
CTNNB1_exon1-2		NM_001904.3	NM_001904.3:177	Endogenous	mRNA	100	10.64	11.55	11.39	10.92	10.05	10.65
CTNNB1_exon3		NM_001904.3	NM_001904.3:343	Endogenous	mRNA	100	10.22	9.44	8.72	9.84	9.69	9.74
CTNNB1_exon4		NM_001904.3	NM_001904.3:561	Endogenous	mRNA	100	10.69	11.49	11.42	11.11	10.72	10.92
CTNNB1_exon5		NM_001904.3	NM_001904.3:875	Endogenous	mRNA	100	11.4	11.64	11.68	11.11	10.94	11.02
CYP1A1		NM_000499.3	NM_000499.3:695	Endogenous	mRNA	83.33	8.51	7.29	4.32	8.25	7.06	9.7
CYP2A6		NM_000762.5	NM_000762.5:170	Endogenous	mRNA	66.67	13.37	4.32	4.32	12.18	12.83	11.8
CYP2E1		NM_000773.3	NM_000773.3:572	Endogenous	mRNA	100	15.74	17.21	12.21	16.57	15.54	16.08
CYP2F1		NM_000774.3	NM_000774.3:360	Endogenous	mRNA	0	4.32	4.32	4.32	4.32	4.32	4.32
CYR61		NM_001554.3	NM_001554.3:1390	Endogenous	mRNA	100	11.15	9.58	8.69	11.79	11.35	12.56
DAXX		NM_001350.3	NM_001350.3:1875	Endogenous	mRNA	100	7	7.48	8.23	7.4	7.17	7.3
DDB2		NM_000107.2	NM_000107.2:1379	Endogenous	mRNA	100	6.49	7.88	4.86	7.33	7.33	7.03
DDX3X		NM_001356.3	NM_001356.3:806	Endogenous	mRNA	100	11.67	10.56	10.15	10.8	10.9	10.55
DDX50		NM_024045.1	NM_024045.1:1185	Endogenous	mRNA	100	7.39	7.4	7.7	7.56	7.35	7.24
DEFA5		NM_021010.1	NM_021010.1:235	Endogenous	mRNA	0	4.32	4.32	4.32	4.32	4.32	4.32
DGCR8		NM_022720.5	NM_022720.5:1655	Endogenous	mRNA	100	5.74	6.95	7.02	5.67	6.11	5.88
DHX16		NM_001164239.1	NM_001164239.1:2490	Endogenous	mRNA	100	6.74	7.14	7.92	6.57	7.26	6.58
DICER1		NM_177438.2	NM_177438.2:5060	Endogenous	mRNA	100	8.16	8.46	8.96	8.56	8.77	8.29
DKK1		NM_012242.2	NM_012242.2:75	Endogenous	mRNA	83.33	5.3	5.86	7.74	5.61	4.43	4.32
DKK2		NM_014421.2	NM_014421.2:1135	Endogenous	mRNA	16.67	4.32	4.83	4.32	4.32	4.32	4.32
DKK4		NM_014420.2	NM_014420.2:640	Endogenous	mRNA	16.67	4.32	4.32	5.18	4.32	4.32	4.32
DLC1		NM_006094.3	NM_006094.3:5650	Endogenous	mRNA	100	6.67	8.11	8.32	7.26	7.25	7.95
DLG7		NM_014750.4	NM_014750.4:606	Endogenous	mRNA	33.33	4.32	4.32	7.18	4.83	4.32	4.32
DLK1		NM_003836.4	NM_003836.4:1328	Endogenous	mRNA	33.33	4.32	11.73	10.88	4.32	4.32	4.32
DNAJB1-PRKACA		Fusion_0739.1	Fusion_0739.1:0	Endogenous	mRNA	16.67	4.32	4.32	4.5	4.32	4.32	4.32
DNAJC14		NM_032364.5	NM_032364.5:1166	Endogenous	mRNA	100	5.04	5.73	6.18	5.64	6.26	5.84
DNAJC22		NM_024902.2	NM_024902.2:1228	Endogenous	mRNA	100	8.83	8.29	8.18	9.28	9.03	8.84
DROSHA		NM_013235.4	NM_013235.4:1860	Endogenous	mRNA	100	7.78	8.03	7.82	8.05	7.56	7.78
DTX1		NM_004416.2	NM_004416.2:2855	Endogenous	mRNA	83.33	5.64	5.28	4.32	6.84	6.57	5.67
DTX3		NM_178502.2	NM_178502.2:1620	Endogenous	mRNA	83.33	4.32	5.95	4.86	4.64	5.09	5.67
DUSP4		NM_057158.2	NM_057158.2:3115	Endogenous	mRNA	33.33	4.32	4.32	4.5	4.99	4.32	4.32
DUSP9		NM_001395.2	NM_001395.2:1542	Endogenous	mRNA	33.33	4.32	5.12	9.68	4.32	4.32	4.32
E2F1		NM_005225.1	NM_005225.1:935	Endogenous	mRNA	16.67	4.32	4.32	6.32	4.32	4.32	4.32
E2F2		NM_004091.2	NM_004091.2:3605	Endogenous	mRNA	0	4.32	4.32	4.32	4.32	4.32	4.32
E2F3		NM_001949.2	NM_001949.2:3415	Endogenous	mRNA	100	5.39	4.89	6.55	5.91	6.29	5.62
E2F5		NM_001951.3	NM_001951.3:444	Endogenous	mRNA	83.33	5	4.32	7.65	6.06	4.98	5.19
EDA2R		NM_001199687.2	NM_001199687.2:1031	Endogenous	mRNA	83.33	5.39	6.3	4.32	6.2	5.27	5.88
EDC3		NM_001142443.1	NM_001142443.1:1024	Endogenous	mRNA	100	7.45	7.38	7.6	7.2	7.64	7.21
EDEM1		NM_014674.2	NM_014674.2:1705	Endogenous	mRNA	100	9.74	8.65	8.56	9.84	9.77	9.3
EED		NM_003797.2	NM_003797.2:80	Endogenous	mRNA	100	5.92	6.48	6.17	6.06	5.57	6.06
EEF1A1		NM_001402.5	NM_001402.5:790	Endogenous	mRNA	100	14.91	15.04	14.85	14.68	14.77	15.51
EFNA2		NM_001405.3	NM_001405.3:1538	Endogenous	mRNA	100	4.92	6.56	6.74	6.14	6.08	5.53
EFNA5		NM_001962.2	NM_001962.2:5035	Endogenous	mRNA	0	4.32	4.32	4.32	4.32	4.32	4.32
EGFR		NM_201282.1	NM_201282.1:1354	Endogenous	mRNA	100	9.64	8.68	9	9.48	9.99	9.73
EIF2AK3		NM_004836.5	NM_004836.5:938	Endogenous	mRNA	100	7.82	6.81	7.05	7.37	7.42	7.15
EIF2B4		NM_172195.3	NM_172195.3:1390	Endogenous	mRNA	100	8.26	8.96	8.94	8.16	8.1	7.78
EP300		NM_001429.2	NM_001429.2:715	Endogenous	mRNA	100	8.07	8.59	8.94	8.5	8.17	8.28
EPO		NM_000799.2	NM_000799.2:1055	Endogenous	mRNA	16.67	4.32	4.32	4.45	4.32	4.32	4.32
ERBB2		NM_001005862.1	NM_001005862.1:1255	Endogenous	mRNA	100	7.51	7.52	7.23	7.69	8.05	7.54
ERBB3		NM_001005915.1	NM_001005915.1:420	Endogenous	mRNA	100	7.71	8.34	8.86	6.96	8.28	7.72
ERCC3		NM_000122.1	NM_000122.1:1950	Endogenous	mRNA	100	6.61	7.21	7.05	6.49	7.09	6.9
ERRFI1		NM_018948.3	NM_018948.3:230	Endogenous	mRNA	100	12.93	11.69	11.57	13.3	13.1	12.77
ESR1		NM_000125.3	NM_000125.3:1468	Endogenous	mRNA	83.33	6.71	5.18	4.32	6.78	6.99	6.76
ETV4		NM_001079675.1	NM_001079675.1:1535	Endogenous	mRNA	16.67	4.32	4.32	4.32	4.57	4.32	4.32
ETV7		NM_001207035.1	NM_001207035.1:576	Endogenous	mRNA	83.33	4.84	4.89	4.32	4.71	4.37	5.71
EZH2		NM_004456.3	NM_004456.3:190	Endogenous	mRNA	100	5	5.41	7.08	5.27	5.34	5.31
EpCAM		NM_002354.1	NM_002354.1:415	Endogenous	mRNA	100	6	9.17	10.24	6.45	5.31	7.01
FANCA		NM_000135.2	NM_000135.2:798	Endogenous	mRNA	33.33	4.32	4.32	7.36	4.32	4.93	4.32
FANCB		NM_001018113.2	NM_001018113.2:238	Endogenous	mRNA	16.67	4.32	4.32	5.47	4.32	4.32	4.32
FANCD2		NM_033084.3	NM_033084.3:260	Endogenous	mRNA	50	4.32	4.69	6.61	4.99	4.32	4.32
FANCE		NM_021922.2	NM_021922.2:1275	Endogenous	mRNA	83.33	4.41	5.73	6.55	4.83	4.32	5.13
FANCG		NM_004629.1	NM_004629.1:1900	Endogenous	mRNA	66.67	4.88	4.89	5.69	4.32	4.6	4.32
FANCI		NM_001113378.1	NM_001113378.1:541	Endogenous	mRNA	83.33	4.32	5.5	6.99	4.83	5.17	4.99
FAS		NM_000043.4	NM_000043.4:1089	Endogenous	mRNA	100	9	8.9	5.28	9.57	7.86	8.81
FASLG		NM_000639.1	NM_000639.1:625	Endogenous	mRNA	100	4.96	5.98	5.53	5.67	5.02	5.8
FBXW7		NM_018315.4	NM_018315.4:1480	Endogenous	mRNA	100	5.82	5.98	4.94	6.31	6.22	6.13
FCF1		NM_015962.4	NM_015962.4:1022	Endogenous	mRNA	100	9.02	9.39	9.14	9.14	9.09	9.15
FDXR		NM_004110.4	NM_004110.4:1758	Endogenous	mRNA	100	8.18	9.52	6.89	9.01	9.08	9.12
FGF1		NM_033137.1	NM_033137.1:315	Endogenous	mRNA	33.33	4.32	4.95	4.32	4.77	4.32	4.32
FGF10		NM_004465.1	NM_004465.1:85	Endogenous	mRNA	16.67	4.32	4.32	4.32	4.64	4.32	4.32
FGF11		NM_004112.2	NM_004112.2:1670	Endogenous	mRNA	16.67	4.32	4.32	4.32	4.32	4.32	5.06
FGF12		NM_004113.4	NM_004113.4:685	Endogenous	mRNA	50	4.32	8.3	5.86	4.64	4.32	4.32
FGF13		NM_033642.1	NM_033642.1:620	Endogenous	mRNA	66.67	4.36	5.32	4.32	5.14	4.32	5.19
FGF14		NM_004115.3	NM_004115.3:302	Endogenous	mRNA	16.67	4.52	4.32	4.32	4.32	4.32	4.32
FGF19		NM_005117.2	NM_005117.2:786	Endogenous	mRNA	0	4.32	4.32	4.32	4.32	4.32	4.32
FGF20		NM_019851.1	NM_019851.1:390	Endogenous	mRNA	0	4.32	4.32	4.32	4.32	4.32	4.32
FGF21		NM_019113.2	NM_019113.2:125	Endogenous	mRNA	83.33	5.92	6.37	4.32	6.59	5.02	5.53
FGF23		NM_020638.2	NM_020638.2:1390	Endogenous	mRNA	33.33	4.32	4.32	4.32	4.77	4.32	5.13
FGF3		NM_005247.2	NM_005247.2:692	Endogenous	mRNA	16.67	4.32	4.83	4.32	4.32	4.32	4.32
FGF7		NM_002009.3	NM_002009.3:190	Endogenous	mRNA	16.67	4.32	4.32	4.32	4.32	4.32	5.31
FGF8		NM_033163.3	NM_033163.3:544	Endogenous	mRNA	0	4.32	4.32	4.32	4.32	4.32	4.32
FGFR1		NM_015850.3	NM_015850.3:1775	Endogenous	mRNA	100	7.8	7.28	6.23	6.77	6.74	7.94
FGFR2		NM_000141.4	NM_000141.4:2204	Endogenous	mRNA	83.33	7.7	6.12	4.32	9.21	8.22	8.7
FGFR3		NM_022965.2	NM_022965.2:3170	Endogenous	mRNA	100	8.39	9.27	11.79	9.1	8.43	9.09
FGFR4		NM_002011.3	NM_002011.3:1585	Endogenous	mRNA	100	8.36	8.43	8.99	7.73	7.73	7.86
FIGF		NM_004469.2	NM_004469.2:580	Endogenous	mRNA	33.33	4.32	5.18	4.32	4.32	4.32	5.25
FLNC		NM_001127487.1	NM_001127487.1:7144	Endogenous	mRNA	66.67	4.96	5.23	6.83	4.77	4.32	4.32
FOSL1		NM_005438.3	NM_005438.3:1086	Endogenous	mRNA	33.33	5.57	4.32	4.32	4.32	4.85	4.32
FOXL2		NM_023067.2	NM_023067.2:1290	Endogenous	mRNA	0	4.32	4.32	4.32	4.32	4.32	4.32
FOXM1		NM_202002.1	NM_202002.1:1000	Endogenous	mRNA	16.67	4.32	4.32	6.42	4.32	4.32	4.32
FRRS1L		NM_014334.2	NM_014334.2:815	Endogenous	mRNA	33.33	4.32	8.73	7.19	4.32	4.32	4.32
FTSJ2		NM_013393.1	NM_013393.1:1435	Endogenous	mRNA	100	7.32	7.61	7.75	6.87	6.74	7.46
FUBP1		NM_003902.3	NM_003902.3:820	Endogenous	mRNA	100	8.15	7.88	7.98	7.84	7.65	7.58
FUT8		NM_004480.4	NM_004480.4:2841	Endogenous	mRNA	100	5.14	5.32	4.6	6.23	5.55	6.22
FZD10		NM_007197.2	NM_007197.2:1810	Endogenous	mRNA	0	4.32	4.32	4.32	4.32	4.32	4.32
FZD3		NM_017412.3	NM_017412.3:772	Endogenous	mRNA	50	4.32	5.07	4.32	5.04	4.32	5.06
FZD7		NM_003507.1	NM_003507.1:1890	Endogenous	mRNA	100	6.12	5.79	4.78	5.88	5.63	6.31
FZD8		NM_031866.1	NM_031866.1:890	Endogenous	mRNA	100	4.41	5.32	4.45	4.88	5.06	5.53
FZD9		NM_003508.2	NM_003508.2:1320	Endogenous	mRNA	0	4.32	4.32	4.32	4.32	4.32	4.32
FZR1		NM_001136197.1	NM_001136197.1:1160	Endogenous	mRNA	100	8.69	7.97	8.46	8.59	8.25	8.55
GADD45A		NM_001924.2	NM_001924.2:865	Endogenous	mRNA	100	10.18	9.85	7.53	9.68	10.97	10.38
GADD45B		NM_015675.2	NM_015675.2:365	Endogenous	mRNA	100	12.44	9.14	9.13	10.95	11.55	11.16
GAPDH		NM_001256799.1	NM_001256799.1:386	Endogenous	mRNA	100	13.31	12.67	12.88	13	13.3	12.93
GAS1		NM_002048.2	NM_002048.2:2301	Endogenous	mRNA	83.33	4.47	6.88	4.32	6.31	5.31	7.33
GDF6		NM_001001557.2	NM_001001557.2:1908	Endogenous	mRNA	0	4.32	4.32	4.32	4.32	4.32	4.32
GHR		NM_000163.2	NM_000163.2:1835	Endogenous	mRNA	83.33	10.43	8.29	4.32	10.64	10.63	10.79
GJA1		NM_000165.3	NM_000165.3:705	Endogenous	mRNA	100	5.9	5.73	7.09	5.5	4.89	6.25
GLI1		NM_005269.1	NM_005269.1:2885	Endogenous	mRNA	33.33	4.32	4.32	4.45	4.5	4.32	4.32
GLI2		NM_005270.4	NM_005270.4:2180	Endogenous	mRNA	16.67	4.32	4.32	4.6	4.32	4.32	4.32
GLI3		NM_000168.5	NM_000168.5:975	Endogenous	mRNA	33.33	4.32	4.95	4.32	4.32	4.32	5.53
GLUL		NM_001033044.2	NM_001033044.2:2645	Endogenous	mRNA	100	13.16	16.44	13.16	13.21	12.6	12.57
GLUT3		NM_006931.2	NM_006931.2:35	Endogenous	mRNA	0	4.32	4.32	4.32	4.32	4.32	4.32
GNA11		NM_002067.1	NM_002067.1:555	Endogenous	mRNA	100	8.21	8.21	7.85	8.09	8.43	8
GNAQ		NM_002072.2	NM_002072.2:1100	Endogenous	mRNA	100	8.5	8.95	7.6	8.64	9	8.62
GNAS		NM_080425.1	NM_080425.1:1910	Endogenous	mRNA	100	9.35	10.11	10.9	9.42	10.09	9.93
GNG4		NM_004485.2	NM_004485.2:215	Endogenous	mRNA	33.33	4.32	5.32	7.61	4.32	4.32	4.32
GNG7		NM_052847.2	NM_052847.2:277	Endogenous	mRNA	100	6.39	6.07	4.69	6.39	6.26	6.65
GPATCH3		NM_022078.2	NM_022078.2:234	Endogenous	mRNA	83.33	5	5.18	5.05	4.94	4.7	4.32
GPATCH4		NM_015590.3	NM_015590.3:734	Endogenous	mRNA	100	6.57	6.52	7.16	6.09	5.7	5.62
GPC3		NM_001164617.1	NM_001164617.1:1406	Endogenous	mRNA	100	5.69	13.61	13.38	6.33	6.56	7.01
GPC4		NM_001448.2	NM_001448.2:820	Endogenous	mRNA	100	5.2	5.32	4.6	5.14	4.75	6.19
GRIA3		NM_000828.4	NM_000828.4:426	Endogenous	mRNA	100	7.03	5.98	4.78	8.43	6.39	7.36
GSTZ1		NM_001513.3	NM_001513.3:396	Endogenous	mRNA	100	10.66	7.91	7.4	9.79	9.85	10.73
GZMB		NM_004131.3	NM_004131.3:540	Endogenous	mRNA	83.33	4.32	4.95	4.86	7.25	5.09	5.42
H19		NR_002196.1	NR_002196.1:1592	Endogenous	mRNA	100	11.99	13.99	9.2	14.69	14.91	11.66
H3F3B		NM_005324.3	NM_005324.3:2589	Endogenous	mRNA	100	6.75	7.32	7.18	7.32	7.12	7.42
HAO2		NM_001005783.1	NM_001005783.1:410	Endogenous	mRNA	83.33	11.62	4.76	4.32	10.18	11.11	11.21
HAT1		NM_003642.2	NM_003642.2:685	Endogenous	mRNA	100	7.64	8.83	8.45	8.05	7.82	7.68
HDAC2		NM_001527.1	NM_001527.1:930	Endogenous	mRNA	100	8.37	8.73	9.11	8.82	8.29	8.74
HDAC3		NM_003883.3	NM_003883.3:352	Endogenous	mRNA	100	8.91	8.7	8.32	8.54	8.61	8.52
HDAC4		NM_006037.3	NM_006037.3:6965	Endogenous	mRNA	100	5.07	7.23	6.99	5.64	5.55	5.42
HDAC6		NM_001321225.1	NM_001321225.1:470	Endogenous	mRNA	100	9.22	7.68	7.47	8.51	8.9	8.54
HDAC9		NM_014707.1	NM_014707.1:690	Endogenous	mRNA	83.33	4.62	5.32	4.65	6.09	4.32	5.58
HELLS		NM_018063.3	NM_018063.3:2040	Endogenous	mRNA	100	4.96	6.58	8.18	5.67	5.27	5.96
HES1		NM_005524.2	NM_005524.2:860	Endogenous	mRNA	100	8.64	7.11	6.95	7.63	7.76	7.89
HES5		NM_001010926.3	NM_001010926.3:1160	Endogenous	mRNA	100	6.37	5.73	6.25	6.16	5.31	6.28
HGF		NM_000601.4	NM_000601.4:550	Endogenous	mRNA	100	9.87	8.65	5.42	9.08	9.49	9.86
HHIP		NM_022475.1	NM_022475.1:988	Endogenous	mRNA	83.33	9.01	6.35	4.32	8.24	9.41	8.28
HIST1H1C		NM_005319.3	NM_005319.3:401	Endogenous	mRNA	100	10.53	10.72	11.68	10.18	9.41	9.9
HIST1H2BF		NM_003522.3	NM_003522.3:313	Endogenous	mRNA	100	6.98	7.1	8.82	7.73	6.75	6.45
HIST1H3B		NM_003537.3	NM_003537.3:335	Endogenous	mRNA	100	8.42	6.54	10.87	8.37	7.88	7.52
HMGA1		NM_145904.1	NM_145904.1:871	Endogenous	mRNA	100	5.41	5.23	7.61	5.96	5.87	5.71
HMGA2		NM_003484.1	NM_003484.1:328	Endogenous	mRNA	100	6.22	7.01	6.75	6.52	5.73	5.96
HNF1A		NM_000545.4	NM_000545.4:2125	Endogenous	mRNA	100	6.22	7.23	7.39	5.99	6.02	5.76
HOXA10		NM_018951.3	NM_018951.3:2242	Endogenous	mRNA	0	4.32	4.32	4.32	4.32	4.32	4.32
HOXA9		NM_152739.3	NM_152739.3:1015	Endogenous	mRNA	0	4.32	4.32	4.32	4.32	4.32	4.32
HPD		NM_002150.2	NM_002150.2:288	Endogenous	mRNA	100	14.14	13.71	12.62	13.71	13.27	13.61
HPGD		NM_000860.5	NM_000860.5:549	Endogenous	mRNA	66.67	10.81	4.32	4.32	9.17	9.62	11.45
HRAS		NM_005343.2	NM_005343.2:396	Endogenous	mRNA	83.33	5.55	5.07	4.32	5.71	5.57	5.42
HRSP12		NM_005836.2	NM_005836.2:400	Endogenous	mRNA	100	13.76	10.41	9.64	13.19	13.07	13.88
HSD17B6		NM_003725.2	NM_003725.2:595	Endogenous	mRNA	100	13.15	8.63	6.07	13.02	12.78	13.35
HSPA6		NM_002155.3	NM_002155.3:2018	Endogenous	mRNA	100	6.76	5.37	4.5	4.77	5.52	4.99
IATIL		NM_001633.3	NM_001633.3:597	Endogenous	mRNA	100	16.86	16.87	15.36	16.99	16.38	16.98
ID3		NM_002167.4	NM_002167.4:1000	Endogenous	mRNA	100	8.26	7.92	7.13	8.12	8.65	9
IDH1		NM_005896.3	NM_005896.3:418	Endogenous	mRNA	100	11.75	11.7	12.17	11.42	10.96	11.29
IDH2		NM_002168.2	NM_002168.2:944	Endogenous	mRNA	100	10.65	10.63	9.02	11.04	11.55	10.68
IFNA17		NM_021268.2	NM_021268.2:291	Endogenous	mRNA	16.67	4.32	4.32	4.32	5.61	4.32	4.32
IFNG		NM_000619.2	NM_000619.2:970	Endogenous	mRNA	0	4.32	4.32	4.32	4.32	4.32	4.32
IGF2		NM_000612.4	NM_000612.4:1009	Endogenous	mRNA	100	11.27	12.56	12.51	9.15	10.65	10.6
IGF2-p1		NM_001007139.5	NM_001007139.5:150	Endogenous	mRNA	50	5.88	5.12	4.32	4.71	4.32	4.32
IGF2-p2		NM_001127598.2	NM_001127598.2:295	Endogenous	mRNA	100	7.13	8.67	8.94	6.14	6.24	5.62
IGF2-p3		NM_000612.5	NM_000612.5:274	Endogenous	mRNA	100	5.33	12.42	12.49	6.04	7.93	8.97
IGF2-p4		NM_001291861.2	NM_001291861.2:44	Endogenous	mRNA	100	9.06	10.38	10.99	8.03	8.98	9.51
IGF2BP1		NM_006546.3	NM_006546.3:5810	Endogenous	mRNA	83.33	4.88	8.55	10.26	4.71	4.32	5.06
IGF2BP2		NM_001007225.1	NM_001007225.1:2729	Endogenous	mRNA	100	4.76	9.34	8.92	5.83	4.89	5.84
IGF2BP3		NM_006547.2	NM_006547.2:1254	Endogenous	mRNA	83.33	4.32	5.54	4.6	5.31	4.49	4.99
IGFBP3		NM_000598.4	NM_000598.4:1255	Endogenous	mRNA	100	12.92	11.19	9.65	12.09	12.67	13.24
IGSF1		NM_001170961.1	NM_001170961.1:466	Endogenous	mRNA	33.33	4.32	7.64	10.44	4.32	4.32	4.32
IHH		NM_002181.2	NM_002181.2:1693	Endogenous	mRNA	16.67	4.32	5.07	4.32	4.32	4.32	4.32
IL10		NM_000572.2	NM_000572.2:230	Endogenous	mRNA	66.67	5.36	5.01	4.32	6.02	4.32	5.13
IL13RA2		NM_000640.2	NM_000640.2:400	Endogenous	mRNA	83.33	6.41	5.73	4.32	7.8	5.55	6.28
IL15		NM_172174.1	NM_172174.1:1685	Endogenous	mRNA	100	4.84	5.32	4.5	5.5	5.27	6.19
IL1B		NM_000576.2	NM_000576.2:840	Endogenous	mRNA	83.33	4.76	5.28	4.39	6.25	4.32	5.99
IL20RB		NM_144717.2	NM_144717.2:1575	Endogenous	mRNA	50	4.67	4.32	4.34	5.43	4.32	4.32
IL22RA1		NM_021258.2	NM_021258.2:2524	Endogenous	mRNA	100	5.3	6.5	5.9	6.77	6.08	6.03
IL23R		NM_144701.2	NM_144701.2:1800	Endogenous	mRNA	16.67	4.32	4.69	4.32	4.32	4.32	4.32
IL2RA		NM_000417.1	NM_000417.1:1000	Endogenous	mRNA	83.33	6.55	5.12	4.32	5.57	5.85	5.37
IL2RB		NM_000878.2	NM_000878.2:1980	Endogenous	mRNA	100	4.84	6.2	4.45	6.95	6.06	6.25
IL3RA		NM_002183.2	NM_002183.2:745	Endogenous	mRNA	50	4.32	4.76	4.74	5.23	4.32	4.32
IL6		NM_000600.3	NM_000600.3:364	Endogenous	mRNA	16.67	4.32	7.95	4.32	4.32	4.32	4.32
IL6ST		NM_002184.2	NM_002184.2:2505	Endogenous	mRNA	100	12.49	11.89	10.3	12.39	11.96	11.5
IL7		NM_000880.3	NM_000880.3:516	Endogenous	mRNA	100	4.67	5.01	4.65	5.64	4.75	5.25
INHBA		NM_002192.2	NM_002192.2:1914	Endogenous	mRNA	83.33	5.86	4.89	4.32	6.64	5.87	6.28
IRAK3		NM_007199.1	NM_007199.1:1735	Endogenous	mRNA	100	6.61	5.54	5.25	6.16	6.29	6.42
IRF2		NM_002199.3	NM_002199.3:1624	Endogenous	mRNA	100	7.84	8.06	7.76	8.3	7.73	8.18
ITGA2		NM_002203.2	NM_002203.2:475	Endogenous	mRNA	50	4.67	6.62	5.22	4.32	4.32	4.32
ITGA6		NM_000210.1	NM_000210.1:3065	Endogenous	mRNA	100	6.36	11.1	8.28	7.49	7.4	7.19
ITGA7		NM_002206.1	NM_002206.1:1170	Endogenous	mRNA	50	4.41	5.46	4.32	4.32	4.85	4.32
ITGA8		NM_003638.1	NM_003638.1:1215	Endogenous	mRNA	33.33	4.32	5.28	4.32	4.94	4.32	4.32
ITGB3		NM_000212.2	NM_000212.2:4485	Endogenous	mRNA	83.33	6.11	5.12	4.6	5.64	5.65	4.32
ITGB4		NM_001005731.1	NM_001005731.1:4151	Endogenous	mRNA	50	4.52	4.69	4.32	4.5	4.32	4.32
ITGB6		NM_000888.3	NM_000888.3:1090	Endogenous	mRNA	0	4.32	4.32	4.32	4.32	4.32	4.32
ITGB7		NM_000889.1	NM_000889.1:1278	Endogenous	mRNA	16.67	4.32	4.32	4.32	4.32	4.32	5.13
ITGB8		NM_002214.2	NM_002214.2:2609	Endogenous	mRNA	83.33	5.6	5.37	4.32	6.43	4.49	5.92
JAG1		NM_000214.2	NM_000214.2:915	Endogenous	mRNA	100	6.58	6.67	6.92	6.45	5.82	7.42
JAG2		NM_145159.1	NM_145159.1:4225	Endogenous	mRNA	100	7.1	6.25	6.39	6.66	5.91	7.13
JAK1		NM_002227.1	NM_002227.1:285	Endogenous	mRNA	100	9.4	9.06	8.09	10.01	9.72	9.74
JAK2		NM_004972.3	NM_004972.3:1464	Endogenous	mRNA	100	6.52	7.23	6.78	7.63	6.17	6.96
JAK3		NM_000215.2	NM_000215.2:1715	Endogenous	mRNA	83.33	5.07	5.41	4.32	5.71	5.65	6.16
JMJD1C		NM_004241.2	NM_004241.2:2740	Endogenous	mRNA	100	8.01	9.08	8.2	8.37	8.2	8.59
JMJD8		NM_001005920.2	NM_001005920.2:358	Endogenous	mRNA	100	8.73	8.12	7.37	7.69	8.07	7.81
JPT1		NM_016185.2	NM_016185.2:1390	Endogenous	mRNA	100	6.37	6.6	6.81	6.66	6.55	6.74
KCNJ5		NM_000890.3	NM_000890.3:630	Endogenous	mRNA	50	4.32	7.01	5.01	4.32	4.32	5.13
KCNU1		NM_001031836.2	NM_001031836.2:644	Endogenous	mRNA	0	4.32	4.32	4.32	4.32	4.32	4.32
KDM6A		NM_021140.2	NM_021140.2:2590	Endogenous	mRNA	100	6.95	7.11	7.02	7.33	7.49	7.34
KDR		NM_002253.2	NM_002253.2:1420	Endogenous	mRNA	100	8.07	8.67	8.2	9.58	7.64	8.51
KEAP1		NM_012289.3	NM_012289.3:561	Endogenous	mRNA	100	6.97	7.33	6.77	6.81	6.6	6.94
KIT		NM_000222.1	NM_000222.1:5	Endogenous	mRNA	0	4.32	4.32	4.32	4.32	4.32	4.32
KMT2B		NM_014727.1	NM_014727.1:7845	Endogenous	mRNA	100	7.34	7.19	7.71	6.41	7.45	6.19
KMT2C		NM_170606.2	NM_170606.2:12505	Endogenous	mRNA	100	8.14	8.58	8.08	8.34	8.45	8.3
KMT2D		NM_003482.3	NM_003482.3:6070	Endogenous	mRNA	100	7.31	7.59	8.19	7.19	7.26	6.69
KRAS		NM_004985.3	NM_004985.3:327	Endogenous	mRNA	100	9.19	7.93	7.69	8.17	8.37	8.15
KRT19		NM_002276.4	NM_002276.4:96	Endogenous	mRNA	83.33	6.3	5.89	7.48	5.27	4.32	5.31
L1CAM		NM_024003.2	NM_024003.2:3240	Endogenous	mRNA	0	4.32	4.32	4.32	4.32	4.32	4.32
LAMA3		NM_000227.3	NM_000227.3:4260	Endogenous	mRNA	83.33	4.71	8.79	5.9	5.71	5.09	4.32
LAMB3		NM_000228.2	NM_000228.2:3350	Endogenous	mRNA	83.33	4.67	5.28	4.32	4.57	6.02	4.99
LAMC3		NM_006059.3	NM_006059.3:2090	Endogenous	mRNA	50	4.92	4.76	4.32	4.32	4.32	5.58
LEF1		NM_016269.3	NM_016269.3:1165	Endogenous	mRNA	16.67	4.32	4.32	4.6	4.32	4.32	4.32
LEFTY1		NM_020997.2	NM_020997.2:1405	Endogenous	mRNA	100	5.55	5.46	5.18	5.64	4.6	5.42
LFNG		NM_001040168.1	NM_001040168.1:717	Endogenous	mRNA	33.33	4.67	4.32	4.32	4.32	4.32	5.13
LGR5		NM_003667.2	NM_003667.2:1468	Endogenous	mRNA	100	4.36	9.1	9.24	6.09	4.37	5.19
LIF		NM_002309.3	NM_002309.3:1240	Endogenous	mRNA	66.67	4.32	6.23	4.32	4.94	5.24	5.13
LIN28B		NM_001004317.2	NM_001004317.2:2255	Endogenous	mRNA	16.67	4.32	4.32	7.94	4.32	4.32	4.32
LMO1		NM_002315.1	NM_002315.1:900	Endogenous	mRNA	83.33	4.92	4.83	5.12	5.31	4.32	5.13
LZTR1		NM_006767.2	NM_006767.2:1580	Endogenous	mRNA	100	6.31	6.52	6.82	6.35	6.32	6.16
MAP2K1		NM_002755.2	NM_002755.2:970	Endogenous	mRNA	100	11.19	8	7.69	8.18	8.23	8.72
MAP2K4		NM_003010.3	NM_003010.3:2500	Endogenous	mRNA	100	8.62	8.61	8.45	8.3	8.59	8.34
MAP3K12		NM_006301.2	NM_006301.2:800	Endogenous	mRNA	100	4.52	5.92	5.82	4.71	5.27	5.53
MAP3K5		NM_005923.3	NM_005923.3:1760	Endogenous	mRNA	100	7.76	6.39	5.28	7.24	8.72	7.88
MAPK1		NM_138957.2	NM_138957.2:430	Endogenous	mRNA	100	8.81	9.25	9.63	9.29	8.59	8.69
MAPK10		NM_138981.2	NM_138981.2:450	Endogenous	mRNA	100	5.49	5.83	4.86	6.5	5.2	6.69
MAPK12		NM_002969.3	NM_002969.3:425	Endogenous	mRNA	0	4.32	4.32	4.32	4.32	4.32	4.32
MAPK3		NM_001040056.1	NM_001040056.1:580	Endogenous	mRNA	100	6.78	7.67	7.76	7.84	7.12	7.4
MAPK8		NM_002750.2	NM_002750.2:945	Endogenous	mRNA	100	8.44	8.34	7.87	8.57	7.95	8.22
MAPK8IP1		NM_005456.2	NM_005456.2:259	Endogenous	mRNA	0	4.32	4.32	4.32	4.32	4.32	4.32
MAPK8IP2		NM_012324.2	NM_012324.2:1885	Endogenous	mRNA	16.67	4.32	4.32	5.42	4.32	4.32	4.32
MAPT		NM_016834.3	NM_016834.3:1205	Endogenous	mRNA	0	4.32	4.32	4.32	4.32	4.32	4.32
MATN3		NM_002381.4	NM_002381.4:1224	Endogenous	mRNA	16.67	4.32	4.32	4.32	4.32	4.32	6.42
MBD2		NM_003927.3	NM_003927.3:745	Endogenous	mRNA	100	9.11	9.79	8.75	9.58	9.3	9.26
MCC		NM_001085377.1	NM_001085377.1:5578	Endogenous	mRNA	100	8.04	6.1	5.12	8.22	7.76	8.06
MCL1		NM_021960.3	NM_021960.3:1260	Endogenous	mRNA	100	12.55	11.22	10.41	12.19	13.29	11.31
MCM2		NM_004526.2	NM_004526.2:2945	Endogenous	mRNA	100	5.6	6.58	8.35	6.31	6.39	5.62
MCM5		NM_006739.3	NM_006739.3:1580	Endogenous	mRNA	100	5.9	6.88	8	6.8	6.34	5.13
MCM6		NM_005915.4	NM_005915.4:515	Endogenous	mRNA	100	5.76	5.32	8.6	6.43	6.13	6.4
MDM2		NM_001145337.1	NM_001145337.1:5870	Endogenous	mRNA	100	8.63	10.42	7.54	9.65	9.86	8.79
MDM4		NM_001204172.1	NM_001204172.1:346	Endogenous	mRNA	100	7.17	8.88	9.71	7.29	7.85	7.04
MED12		NM_005120.2	NM_005120.2:375	Endogenous	mRNA	100	6.05	7.07	6.84	6.71	6.4	6.82
MEG3		NR_002766.2	NR_002766.2:691	Endogenous	mRNA	100	7.04	10.81	10.67	5.43	7.55	7.21
MEN1		NM_130802.2	NM_130802.2:2480	Endogenous	mRNA	100	7.39	7.89	7.31	7.77	7.72	7.69
MET		NM_001127500.1	NM_001127500.1:1925	Endogenous	mRNA	100	8.66	10.31	9.77	9.24	8.66	9.04
MITF		NM_000248.3	NM_000248.3:3240	Endogenous	mRNA	83.33	4.57	5.46	4.32	5.71	4.85	6.62
MKI67		NM_002417.2	NM_002417.2:4020	Endogenous	mRNA	50	4.32	4.32	6.97	4.94	5.13	4.32
MLLT3		NM_004529.2	NM_004529.2:313	Endogenous	mRNA	50	4.71	4.32	4.32	4.57	4.32	5.42
MME		NM_001354644.1	NM_001354644.1:520	Endogenous	mRNA	50	6.07	4.32	4.32	6.66	4.32	6.88
MMP1		NM_002421.3	NM_002421.3:1117	Endogenous	mRNA	33.33	4.32	5.92	5.05	4.32	4.32	4.32
MMP2		NM_004530.2	NM_004530.2:2360	Endogenous	mRNA	100	5.8	6.28	5.5	5.43	5.27	8.09
MMP7		NM_002423.3	NM_002423.3:311	Endogenous	mRNA	100	8.02	7.12	6.95	8.19	6.68	8.46
MMP9		NM_004994.2	NM_004994.2:1530	Endogenous	mRNA	50	5.44	5.69	5.71	4.32	4.32	4.32
MPO		NM_000250.1	NM_000250.1:545	Endogenous	mRNA	50	4.96	5.07	4.5	4.32	4.32	4.32
MRPS5		NM_031902.3	NM_031902.3:390	Endogenous	mRNA	100	9.58	9.27	9.21	9.2	9.07	8.99
MT1M		NM_176870.2	NM_176870.2:4	Endogenous	mRNA	83.33	8.86	5.65	4.32	6.59	9.4	8.74
MTMR14		NM_022485.3	NM_022485.3:720	Endogenous	mRNA	100	7.89	7.87	7.23	8.12	8.08	7.8
MTOR		NM_004958.3	NM_004958.3:1865	Endogenous	mRNA	100	7.86	6.78	7.29	7.92	8.01	6.88
MUTYH		NM_001293196.1	NM_001293196.1:1288	Endogenous	mRNA	100	4.41	5.01	5.53	5.35	4.98	5.19
MYB		NM_001130173.1	NM_001130173.1:183	Endogenous	mRNA	16.67	4.32	4.76	4.32	4.32	4.32	4.32
MYBL2		NM_002466.2	NM_002466.2:445	Endogenous	mRNA	33.33	4.32	4.32	8.71	4.32	4.37	4.32
MYC		NM_002467.3	NM_002467.3:1610	Endogenous	mRNA	100	10.89	8.13	9.79	10.4	10.97	9.51
MYCN		NM_005378.4	NM_005378.4:1121	Endogenous	mRNA	33.33	4.41	4.32	4.98	4.32	4.32	4.32
MYD88		NM_002468.3	NM_002468.3:2145	Endogenous	mRNA	100	9.05	9.66	8.9	9.28	9.64	9.55
MYOD1		NM_002478.4	NM_002478.4:1635	Endogenous	mRNA	0	4.32	4.32	4.32	4.32	4.32	4.32
NAT2		NM_000015.2	NM_000015.2:568	Endogenous	mRNA	83.33	8.77	5.28	4.32	8.45	7.74	8.05
NCL		NM_005381.2	NM_005381.2:1492	Endogenous	mRNA	100	10.16	10.17	10.94	10.18	9.56	9.77
NF1		NM_000267.2	NM_000267.2:1035	Endogenous	mRNA	100	8.2	8.59	8.65	8.57	8.75	8.55
NF2		NM_181828.2	NM_181828.2:455	Endogenous	mRNA	100	7.24	7.08	8.17	7.2	6.88	7.48
NFATC1		NM_172389.1	NM_172389.1:1984	Endogenous	mRNA	100	6.48	6.12	4.5	5.31	4.43	5.76
NFE2L2		NM_006164.3	NM_006164.3:995	Endogenous	mRNA	100	10.4	10.1	9.63	10.32	10.11	10.38
NGF		NM_002506.2	NM_002506.2:634	Endogenous	mRNA	50	4.32	5.95	4.32	4.77	4.32	5.13
NGFR		NM_002507.3	NM_002507.3:2730	Endogenous	mRNA	100	7.34	6.37	5.08	7.36	8.62	9.49
NKD1		NM_033119.3	NM_033119.3:2325	Endogenous	mRNA	66.67	4.32	9.92	8.32	4.32	4.55	5.8
NLE		NM_018096.3	NM_018096.3:442	Endogenous	mRNA	100	5.9	6.64	6.8	5.77	5.02	5.42
NNT		NM_012343.3	NM_012343.3:2430	Endogenous	mRNA	100	10.83	9.6	7.83	10.74	10.87	10.49
NOL7		NM_016167.3	NM_016167.3:335	Endogenous	mRNA	100	8.45	9.07	9.86	9.14	8.3	8.78
NOS3		NM_000603.4	NM_000603.4:1456	Endogenous	mRNA	83.33	6.28	4.32	4.45	6.06	5.73	5.99
NOTCH1		NM_017617.3	NM_017617.3:8211	Endogenous	mRNA	100	6.96	7.71	6.55	7.49	7.35	8.1
NOTCH3		NM_000435.2	NM_000435.2:1965	Endogenous	mRNA	100	5.88	6.86	7.39	5.91	6.35	7.18
NOX5		NM_024505.2	NM_024505.2:2135	Endogenous	mRNA	0	4.32	4.32	4.32	4.32	4.32	4.32
NPM1		NM_199185.3	NM_199185.3:140	Endogenous	mRNA	100	10.51	10.2	10.55	9.74	9.91	10.21
NPM2		NM_182795.1	NM_182795.1:803	Endogenous	mRNA	83.33	4.32	6.3	4.74	4.99	4.37	5.53
NPNT		NM_001033047.2	NM_001033047.2:1854	Endogenous	mRNA	100	5.69	8.82	9	5.77	5.24	7.36
NQO1		NM_000903.2	NM_000903.2:790	Endogenous	mRNA	83.33	4.47	5.92	5.25	5.67	4.32	5.42
NR4A3		NM_173198.1	NM_173198.1:2590	Endogenous	mRNA	100	6.02	6.6	5.39	8.1	5.37	7.24
NRAS		NM_002524.3	NM_002524.3:877	Endogenous	mRNA	100	6.64	6.78	7.22	7.09	6.98	7.18
NT5DC2		NM_022908.1	NM_022908.1:1315	Endogenous	mRNA	100	4.36	5.12	9.59	4.5	5.2	5.48
NTRK2		NM_001007097.1	NM_001007097.1:1605	Endogenous	mRNA	83.33	6.02	6.32	4.32	5.5	5.4	8.15
NUBP1		NM_002484.3	NM_002484.3:230	Endogenous	mRNA	100	7.86	7.72	7.09	7.67	7.94	7.83
ODC1		NM_002539.1	NM_002539.1:950	Endogenous	mRNA	100	9.16	6.5	7.92	8.48	8.79	7.75
OLFML2B		NM_015441.1	NM_015441.1:1314	Endogenous	mRNA	100	5.78	5.46	6.95	5.83	5.13	5.8
OSM		NM_020530.3	NM_020530.3:1662	Endogenous	mRNA	16.67	4.32	4.32	4.34	4.32	4.32	4.32
PAK2		NM_002577.4	NM_002577.4:5027	Endogenous	mRNA	100	8.81	8.95	8.73	9.07	9.01	9.01
PAK3		NM_001128172.2	NM_001128172.2:68	Endogenous	mRNA	33.33	4.32	4.32	4.32	4.64	4.32	4.99
PANK1		NM_138316.3	NM_138316.3:1076	Endogenous	mRNA	100	10.63	10.69	8.97	9.6	10.36	10.47
PARK7		NM_001123377.1	NM_001123377.1:254	Endogenous	mRNA	100	11.55	10.28	10.15	11.03	10.99	11.17
PAX8		NM_013953.3	NM_013953.3:3465	Endogenous	mRNA	0	4.32	4.32	4.32	4.32	4.32	4.32
PBRM1		NM_181042.3	NM_181042.3:6100	Endogenous	mRNA	100	6.99	7.92	7.76	7.56	7.45	8
PDGFA		NM_002607.5	NM_002607.5:2460	Endogenous	mRNA	83.33	5.49	5.01	5.25	4.64	4.32	5.67
PDGFB		NM_002608.2	NM_002608.2:1245	Endogenous	mRNA	100	6.33	7.07	7.73	6.04	6.04	6.92
PDGFRA		NM_006206.3	NM_006206.3:1925	Endogenous	mRNA	83.33	6.55	5.65	4.32	6.09	6.64	7.24
PDGFRB		NM_002609.3	NM_002609.3:265	Endogenous	mRNA	100	7.16	7.65	6.95	6.41	7.31	8.96
PDIA2		NM_006849.2	NM_006849.2:1198	Endogenous	mRNA	0	4.32	4.32	4.32	4.32	4.32	4.32
PEG10		NM_001040152.1	NM_001040152.1:5000	Endogenous	mRNA	100	7.6	13.82	14.36	8.85	7.28	9.56
PEG3		NM_006210.2	NM_006210.2:2515	Endogenous	mRNA	100	4.88	10.04	11.33	6.04	5.85	6.8
PGF		NM_002632.5	NM_002632.5:1047	Endogenous	mRNA	100	4.36	4.89	5.67	4.77	4.6	6.13
PHLDA3		NM_012396.3	NM_012396.3:532	Endogenous	mRNA	100	5.94	8.76	5.05	7.38	7.09	7.81
PIAS1		NM_016166.1	NM_016166.1:1870	Endogenous	mRNA	100	8.31	8.11	7.79	7.89	8.03	8.03
PIK3CA		NM_006218.2	NM_006218.2:2445	Endogenous	mRNA	100	7.52	7.54	7.03	7.71	7.26	7.79
PIK3CD		NM_005026.3	NM_005026.3:2978	Endogenous	mRNA	83.33	4.96	5.79	4.32	7.1	5.78	6.13
PIK3CG		NM_002649.2	NM_002649.2:2125	Endogenous	mRNA	100	5.44	5.86	4.65	6.14	4.85	6.6
PIK3R1		NM_181504.2	NM_181504.2:1105	Endogenous	mRNA	100	10.7	9.57	8.29	10.11	10.01	9.61
PIK3R4		NM_014602.1	NM_014602.1:3620	Endogenous	mRNA	100	8.63	8.05	8.57	8.09	8.24	8.35
PIM1		NM_002648.2	NM_002648.2:1630	Endogenous	mRNA	100	8.57	8.51	6.77	6.83	9.53	7.72
PKMYT1		NM_004203.3	NM_004203.3:780	Endogenous	mRNA	33.33	4.32	4.89	5.36	4.32	4.32	4.32
PLA2G2A		NM_000300.3	NM_000300.3:464	Endogenous	mRNA	66.67	8.62	4.32	4.32	11.62	10.14	12.35
PLA2G4A		NM_024420.2	NM_024420.2:1763	Endogenous	mRNA	16.67	4.32	4.32	4.32	4.88	4.32	4.32
PLAG1		NM_001114635.1	NM_001114635.1:2426	Endogenous	mRNA	66.67	4.32	7.71	6.8	5.8	4.32	5.37
PLCB4		NM_182797.2	NM_182797.2:994	Endogenous	mRNA	0	4.32	4.32	4.32	4.32	4.32	4.32
PLCE1		NM_001165979.1	NM_001165979.1:392	Endogenous	mRNA	16.67	4.32	5.07	4.32	4.32	4.32	4.32
PLK1		NM_005030.3	NM_005030.3:535	Endogenous	mRNA	50	4.32	4.32	7.63	4.77	4.6	4.32
PLXDC1		NM_020405.4	NM_020405.4:900	Endogenous	mRNA	33.33	4.32	4.69	4.69	4.32	4.32	4.32
PNN		NM_002687.2	NM_002687.2:975	Endogenous	mRNA	100	9.04	8.5	8.92	8.51	8.84	7.93
POLE2		NM_002692.3	NM_002692.3:765	Endogenous	mRNA	100	4.88	6.04	7.09	5.18	5.31	5.31
POLR2A		NM_000937.2	NM_000937.2:3775	Endogenous	mRNA	100	8.83	8.54	8.98	8.45	9.23	8.59
PPARGC1A		NM_013261.3	NM_013261.3:1505	Endogenous	mRNA	100	10.04	6.94	8.5	10.14	10.7	9.4
PREPL		NM_001042386.2	NM_001042386.2:1392	Endogenous	mRNA	100	7.39	8.35	7.43	7.92	7.58	7.64
PRIP		NM_014071.3	NM_014071.3:1947	Endogenous	mRNA	100	7.24	6.84	7.43	6.67	6.49	6.74
PRKACA		NM_002730.3	NM_002730.3:400	Endogenous	mRNA	100	10.5	9.68	9.28	10.36	10.1	10.14
PRKAR1A		NM_212472.1	NM_212472.1:367	Endogenous	mRNA	100	10.27	10.39	10.18	10.42	10.02	10.45
PRKAR2B		NM_002736.2	NM_002736.2:1350	Endogenous	mRNA	100	7.34	5.07	4.78	6.52	5.89	6.69
PRKCB		NM_212535.1	NM_212535.1:1750	Endogenous	mRNA	83.33	6.56	5.89	4.32	6.43	6.39	6.9
PRKX		NM_005044.4	NM_005044.4:462	Endogenous	mRNA	0	4.32	4.32	4.32	4.32	4.32	4.32
PRMT8		NM_019854.3	NM_019854.3:1900	Endogenous	mRNA	0	4.32	4.32	4.32	4.32	4.32	4.32
PROM1		NM_006017.2	NM_006017.2:858	Endogenous	mRNA	50	4.32	4.32	4.55	5.57	4.32	5.84
PRPF38A		NM_032864.3	NM_032864.3:335	Endogenous	mRNA	100	8.36	7.57	7.93	8.71	7.94	8.27
PRTG		NM_173814.4	NM_173814.4:175	Endogenous	mRNA	33.33	4.32	5.58	8.33	4.32	4.32	4.32
PSMD10		NM_002814.2	NM_002814.2:275	Endogenous	mRNA	100	7.39	8	7.22	7.57	7.13	7.86
PTCH1		NM_000264.4	NM_000264.4:403	Endogenous	mRNA	100	5.44	5.95	4.94	6.14	4.43	5.99
PTCHD4		NM_001013732.3	NM_001013732.3:98	Endogenous	mRNA	66.67	4.32	5.01	4.98	5.61	4.55	4.32
PTCRA		NM_001243170.1	NM_001243170.1:614	Endogenous	mRNA	33.33	4.32	4.69	4.32	4.32	4.49	4.32
PTGR1		NM_001146109.1	NM_001146109.1:907	Endogenous	mRNA	100	11.09	9.94	8.3	11.13	11.15	11.07
PUMA		NM_014417.4	NM_014417.4:1310	Endogenous	mRNA	100	7.16	7.48	5.57	7.41	7.72	6.48
RAD51		NM_133487.2	NM_133487.2:566	Endogenous	mRNA	33.33	4.32	4.76	5.08	4.32	4.32	4.32
RAMP3		NM_005856.2	NM_005856.2:833	Endogenous	mRNA	100	7.56	7.66	5.84	8.89	8.52	8.56
RAN		NM_006325.3	NM_006325.3:532	Endogenous	mRNA	100	10.18	9.99	11.49	9.73	9.56	9.67
RASGRF1		NM_001145648.1	NM_001145648.1:3444	Endogenous	mRNA	33.33	4.32	4.83	4.32	4.32	4.32	4.99
RASGRF2		NM_006909.2	NM_006909.2:625	Endogenous	mRNA	16.67	4.32	5.58	4.32	4.32	4.32	4.32
RASGRP1		NM_005739.3	NM_005739.3:365	Endogenous	mRNA	16.67	4.32	4.32	4.32	4.5	4.32	4.32
RASSF1		NM_007182.4	NM_007182.4:490	Endogenous	mRNA	100	7.96	7.38	7.48	7.25	7.29	6.92
RB1		NM_000321.1	NM_000321.1:2110	Endogenous	mRNA	100	7.89	7.72	7.4	8.18	7.59	7.86
RBM45		NM_152945.2	NM_152945.2:1080	Endogenous	mRNA	100	5.57	6.07	6.14	6.29	5.7	6.13
REG1		NM_002909.4	NM_002909.4:545	Endogenous	mRNA	16.67	4.32	6.32	4.32	4.32	4.32	4.32
REG3A		NM_002580.2	NM_002580.2:431	Endogenous	mRNA	83.33	4.84	14.43	6.41	5.04	4.32	5.13
RET		NM_020630.4	NM_020630.4:2911	Endogenous	mRNA	0	4.32	4.32	4.32	4.32	4.32	4.32
RGCC		NM_014059.2	NM_014059.2:765	Endogenous	mRNA	100	8.82	8.32	7.91	6.99	8.09	7.61
RHBG		NM_020407.2	NM_020407.2:660	Endogenous	mRNA	83.33	5.69	9.64	8.95	4.32	5.55	6.58
RHOT2		NM_138769.1	NM_138769.1:2001	Endogenous	mRNA	100	6.63	6.56	6.85	5.8	7.28	6.45
RIN1		NM_004292.2	NM_004292.2:2572	Endogenous	mRNA	66.67	4.41	4.95	4.45	4.71	4.32	4.32
RIPPLY1		NM_001171706.1	NM_001171706.1:460	Endogenous	mRNA	83.33	5.39	7.69	4.5	5.96	6.26	4.32
RNF43		NM_017763.4	NM_017763.4:1403	Endogenous	mRNA	100	4.8	9.59	8.61	7.16	5.57	6.42
ROS1		NM_002944.2	NM_002944.2:4250	Endogenous	mRNA	16.67	4.32	4.32	4.32	4.71	4.32	4.32
RP11-115C10.1		NR_120532.1	NR_120532.1:313	Endogenous	mRNA	66.67	8.19	4.32	4.32	8.32	8.23	9.37
RP1L1		NM_178857.5	NM_178857.5:687	Endogenous	mRNA	0	4.32	4.32	4.32	4.32	4.32	4.32
RPA3		NM_002947.3	NM_002947.3:990	Endogenous	mRNA	0	4.32	4.32	4.32	4.32	4.32	4.32
RPL10A		NM_007104.4	NM_007104.4:360	Endogenous	mRNA	100	11.39	11.41	12.25	11.57	10.88	12.23
RPS27L		NM_015920.3	NM_015920.3:240	Endogenous	mRNA	100	11.72	12.14	9.53	12.09	11.2	11.88
RPS6KA3		NM_004586.2	NM_004586.2:277	Endogenous	mRNA	100	9.69	10.59	8.43	10	9.8	9.83
RPS6KA6		NM_014496.1	NM_014496.1:2250	Endogenous	mRNA	50	4.32	4.32	4.55	4.64	4.6	4.32
RXRG		NM_006917.3	NM_006917.3:1105	Endogenous	mRNA	33.33	4.32	6.1	4.32	4.64	4.32	4.32
SAA2		NM_030754.4	NM_030754.4:76	Endogenous	mRNA	83.33	13.68	10.65	4.32	12.24	14.71	11.16
SAE1		NM_005500.2	NM_005500.2:2141	Endogenous	mRNA	100	5.36	6.23	5.5	6.23	5.09	5.06
SALL4		NM_020436.3	NM_020436.3:3224	Endogenous	mRNA	66.67	5.24	5.62	6.79	4.32	5.27	4.32
SAP130		NM_024545.3	NM_024545.3:3090	Endogenous	mRNA	100	6.47	7.52	8.2	7.12	6.86	7.24
SERPINI1		NM_005025.4	NM_005025.4:435	Endogenous	mRNA	100	4.88	6.98	9.08	5.85	4.89	6.06
SETD2		NM_014159.6	NM_014159.6:1386	Endogenous	mRNA	100	8.7	8.82	9.04	8.64	8.4	8.46
SF3A3		NM_006802.2	NM_006802.2:2060	Endogenous	mRNA	100	7.79	7.38	7.81	7.8	7.59	7.88
SF3B1		NM_001005526.1	NM_001005526.1:74	Endogenous	mRNA	100	10.09	10.11	10.17	9.8	9.39	9.4
SFRP1		NM_003012.3	NM_003012.3:3320	Endogenous	mRNA	83.33	6.47	5.32	4.32	5.31	5.02	6.82
SFRP4		NM_003014.2	NM_003014.2:1060	Endogenous	mRNA	16.67	4.32	5.98	4.32	4.32	4.32	4.32
SH3PXD2B		NM_001017995.2	NM_001017995.2:228	Endogenous	mRNA	100	6.45	7.19	6.45	5.94	6.43	6.6
SHC3		NM_016848.5	NM_016848.5:6155	Endogenous	mRNA	33.33	4.32	5.07	4.32	4.57	4.32	4.32
SHH		NM_000193.3	NM_000193.3:564	Endogenous	mRNA	100	7.83	8.29	7	7.53	7.26	7.03
SIX1		NM_005982.3	NM_005982.3:25	Endogenous	mRNA	0	4.32	4.32	4.32	4.32	4.32	4.32
SIX2		NM_016932.4	NM_016932.4:1785	Endogenous	mRNA	16.67	4.32	4.83	4.32	4.32	4.32	4.32
SLC22A9		NM_080866.2	NM_080866.2:910	Endogenous	mRNA	100	9.53	10.7	9.68	8.93	8.7	8.28
SLC4A1AP		NM_018158.2	NM_018158.2:980	Endogenous	mRNA	100	6.95	7.71	7.65	7	6.95	7.11
SLC7A11		NM_014331.3	NM_014331.3:636	Endogenous	mRNA	33.33	4.32	7.2	5.98	4.32	4.32	4.32
SLUG		NM_003068.3	NM_003068.3:740	Endogenous	mRNA	100	5.47	6.07	8.05	7.48	6.04	8.07
SMAD7		NM_005904.2	NM_005904.2:1835	Endogenous	mRNA	100	7.11	8.18	6.77	7.3	7.24	8.1
SMAD9		NM_005905.2	NM_005905.2:1595	Endogenous	mRNA	83.33	4.32	5.12	4.34	6.33	4.75	5.06
SMARCA1		NM_003069.3	NM_003069.3:1865	Endogenous	mRNA	100	9.3	9.87	10.27	9.27	9.58	9.7
SMARCA2		NM_001289396.1	NM_001289396.1:4926	Endogenous	mRNA	100	8.51	9.05	6.95	9.21	8.77	9.4
SMARCA4		NM_003072.3	NM_003072.3:5400	Endogenous	mRNA	100	6.71	6.81	7.85	7.33	6.87	7.04
SMARCAD1		NM_001128429.1	NM_001128429.1:2055	Endogenous	mRNA	100	6.9	6.67	7.53	7.61	6.73	7.08
SMARCB1		NM_003073.3	NM_003073.3:1060	Endogenous	mRNA	100	8.22	8.21	8.88	7.76	7.92	8.15
SMO		NM_005631.3	NM_005631.3:1615	Endogenous	mRNA	100	6.3	8.49	8.38	7.17	6.78	7.13
SMUG1P1		ENST00000590640.1	ENST00000590640.1:401	Endogenous	mRNA	0	4.32	4.32	4.32	4.32	4.32	4.32
SNAIL		NM_005985.2	NM_005985.2:63	Endogenous	mRNA	83.33	6.82	5.62	5.42	4.32	4.93	6.28
SNUPN		NM_001042581.1	NM_001042581.1:884	Endogenous	mRNA	100	7.38	7.1	7.32	7.6	6.9	7.19
SOCS3		NM_003955.3	NM_003955.3:1870	Endogenous	mRNA	100	8.55	8.19	5.55	6.96	7.26	8.1
SOD1		NM_000454.4	NM_000454.4:35	Endogenous	mRNA	100	8.04	7.61	7.54	7.55	7.62	7.83
SOX9		NM_000346.2	NM_000346.2:2135	Endogenous	mRNA	83.33	5.86	4.32	6.65	6.04	5.24	7.16
SPATA18		NM_145263.2	NM_145263.2:248	Endogenous	mRNA	83.33	7.36	7.71	4.32	7.94	6.83	7.6
SPP1		NM_000582.2	NM_000582.2:760	Endogenous	mRNA	100	6.78	8.18	8.14	8.51	6.27	9.06
STAG2		NM_001042749.1	NM_001042749.1:4040	Endogenous	mRNA	100	8.18	8.89	7.69	8.65	8.11	8.49
STAT3		NM_003150.3	NM_003150.3:2060	Endogenous	mRNA	100	11.22	9.53	8.35	10.76	11.25	9.82
STAT5B		NM_012448.3	NM_012448.3:200	Endogenous	mRNA	100	7.27	8.16	7.65	7.65	7.79	7.82
STK11		NM_000455.4	NM_000455.4:2060	Endogenous	mRNA	100	6.55	6.86	7.34	7.16	7.21	7.11
STRADA		NM_153335.5	NM_153335.5:440	Endogenous	mRNA	100	6.77	6.78	6.54	6.67	6.52	6.13
SUFU		NM_001178133.1	NM_001178133.1:461	Endogenous	mRNA	100	6.09	7	6.63	7.08	6.26	6.86
SUZ12		NM_015355.2	NM_015355.2:1284	Endogenous	mRNA	100	7.98	8.51	8.63	8.49	8.05	8.07
TAF9		NM_001015892.1	NM_001015892.1:808	Endogenous	mRNA	100	8.15	8.81	8.83	8.45	7.79	8.14
TAZ		NR_024048.1	NR_024048.1:1245	Endogenous	mRNA	100	5.41	6.62	5.55	5.57	6.2	5.31
TBP		NM_001172085.1	NM_001172085.1:587	Endogenous	mRNA	100	7.47	7.72	7.5	7.48	7.22	7.16
TCF3		NM_003200.3	NM_003200.3:858	Endogenous	mRNA	100	5.57	5.69	6	4.77	5.17	5.8
TERT		NM_198253.1	NM_198253.1:2570	Endogenous	mRNA	0	4.32	4.32	4.32	4.32	4.32	4.32
TGFB1		NM_000660.3	NM_000660.3:1260	Endogenous	mRNA	100	8.18	7.25	6.12	7.9	8.4	8.81
TGFB2		NM_003238.2	NM_003238.2:1125	Endogenous	mRNA	83.33	5.04	4.89	4.78	5.61	4.32	5.8
THBS4		NM_003248.3	NM_003248.3:985	Endogenous	mRNA	0	4.32	4.32	4.32	4.32	4.32	4.32
THY1		NM_006288.2	NM_006288.2:135	Endogenous	mRNA	100	5.74	6.54	8.24	5.18	5.6	7.93
TIA1		NM_022037.3	NM_022037.3:404	Endogenous	mRNA	100	7.81	8.46	9.53	8.48	7.11	8
TLK2		NM_006852.2	NM_006852.2:2335	Endogenous	mRNA	100	7.24	7.61	7.56	7.41	7.56	7.46
TLX1		NM_005521.3	NM_005521.3:1915	Endogenous	mRNA	16.67	4.32	4.32	4.74	4.32	4.32	4.32
TMEM106A		NM_145041.3	NM_145041.3:439	Endogenous	mRNA	100	5.17	5.65	5.94	4.77	6.04	5.96
TMEM119		NM_181724.2	NM_181724.2:1490	Endogenous	mRNA	100	4.96	5.46	5.71	5.54	4.43	6.42
TMUB2		NM_024107.2	NM_024107.2:1485	Endogenous	mRNA	100	6.31	7.53	6.93	6.95	6.67	6.97
TNC		NM_002160.3	NM_002160.3:1215	Endogenous	mRNA	66.67	5.33	5.62	5.12	4.32	4.32	5.53
TNFRSF10C		NM_003841.3	NM_003841.3:682	Endogenous	mRNA	100	6.86	5.5	4.98	8.47	7.39	7.34
TNFRSF14		XM_006711020.1	XM_006711020.1:278	Endogenous	mRNA	100	7.72	7.55	6.42	8.17	8.21	7.94
TNFRSF19		NM_001204458.1	NM_001204458.1:518	Endogenous	mRNA	83.33	4.67	9.34	7.63	4.77	4.32	5.37
TNFSF10		NM_003810.2	NM_003810.2:115	Endogenous	mRNA	100	10.02	11.09	10.42	11.16	10.25	11.52
TNN		NM_022093.1	NM_022093.1:3580	Endogenous	mRNA	83.33	4.76	5.69	5.39	5.18	4.32	5.48
TOP2A		NM_001067.3	NM_001067.3:3563	Endogenous	mRNA	100	5.41	5.01	9.66	6.14	5.09	5.48
TP53		NM_000546.2	NM_000546.2:1330	Endogenous	mRNA	100	7.12	8.4	8.68	8.3	7.23	7.78
TRIM22		NM_006074.4	NM_006074.4:1887	Endogenous	mRNA	100	8.72	8.32	6.53	9.42	8.63	9.54
TRIM39		NM_021253.3	NM_021253.3:3140	Endogenous	mRNA	100	6.16	6.69	7.25	6.09	6.48	6.06
TRIM71		NM_001039111.1	NM_001039111.1:2080	Endogenous	mRNA	33.33	4.32	5.54	7.51	4.32	4.32	4.32
TRRAP		NM_003496.2	NM_003496.2:770	Endogenous	mRNA	100	8.23	8.16	8.71	7.63	8.12	7.62
TSC1		NM_001162427.1	NM_001162427.1:2072	Endogenous	mRNA	100	6.36	7.19	6.32	6.14	5.93	5.62
TSC2		NM_000548.3	NM_000548.3:2380	Endogenous	mRNA	100	7.27	8.29	7.98	7.6	7.83	7.46
TSLP		NM_033035.4	NM_033035.4:899	Endogenous	mRNA	66.67	5.62	4.32	4.32	5.57	5.02	6.62
TSPAN7		NM_004615.3	NM_004615.3:725	Endogenous	mRNA	100	7.53	7.46	6.76	8.73	7.5	7.92
TTC31		NR_027749.1	NR_027749.1:2720	Endogenous	mRNA	100	7.63	8.55	8.51	7.84	7.72	7.85
TUBA1A		NM_001270399.1	NM_001270399.1:36	Endogenous	mRNA	16.67	4.32	4.32	4.32	4.88	4.32	4.32
TWIST		NM_000474.3	NM_000474.3:35	Endogenous	mRNA	0	4.32	4.32	4.32	4.32	4.32	4.32
UBE2D2		NM_181838.1	NM_181838.1:1088	Endogenous	mRNA	100	8.45	8.87	8.24	8.74	8.33	8.42
UBE2T		NM_014176.3	NM_014176.3:595	Endogenous	mRNA	83.33	5.11	6.18	7.31	5.94	5.27	4.32
UHRF1		NM_001048201.1	NM_001048201.1:2855	Endogenous	mRNA	83.33	4.52	5.18	7.91	5.18	4.98	4.32
USP39		NM_001256725.1	NM_001256725.1:806	Endogenous	mRNA	100	6.43	7.49	8.35	6.8	6.2	6.69
VEGFA		NM_001025366.1	NM_001025366.1:1325	Endogenous	mRNA	100	10.4	10.08	10.53	10.13	10.16	10.04
VHL		NM_000551.2	NM_000551.2:1280	Endogenous	mRNA	100	8.37	8.62	9.15	8.02	8.45	8.36
VIM		NM_003380.2	NM_003380.2:694	Endogenous	mRNA	100	10.83	11.62	11.01	10.58	10.65	11.74
VPS33B		NM_018668.3	NM_018668.3:2140	Endogenous	mRNA	100	5.3	6.58	6.2	5.61	5.63	5.88
WIF1		NM_007191.2	NM_007191.2:765	Endogenous	mRNA	0	4.32	4.32	4.32	4.32	4.32	4.32
WNT10A		NM_025216.2	NM_025216.2:2255	Endogenous	mRNA	0	4.32	4.32	4.32	4.32	4.32	4.32
WNT10B		NM_003394.3	NM_003394.3:1092	Endogenous	mRNA	0	4.32	4.32	4.32	4.32	4.32	4.32
WNT11		NM_004626.2	NM_004626.2:960	Endogenous	mRNA	100	7.83	7.11	5.84	6.54	7.23	6.19
WNT16		NM_057168.1	NM_057168.1:1621	Endogenous	mRNA	0	4.32	4.32	4.32	4.32	4.32	4.32
WNT2		NM_003391.2	NM_003391.2:2014	Endogenous	mRNA	16.67	4.32	4.32	4.32	5.64	4.32	4.32
WNT2B		NM_024494.1	NM_024494.1:1530	Endogenous	mRNA	0	4.32	4.32	4.32	4.32	4.32	4.32
WNT4		NM_030761.3	NM_030761.3:625	Endogenous	mRNA	50	4.32	4.32	4.32	4.64	5.75	5.58
WNT5A		NM_003392.3	NM_003392.3:475	Endogenous	mRNA	100	5.9	5.98	6.94	7.11	5.7	6.88
WNT5B		NM_032642.2	NM_032642.2:1745	Endogenous	mRNA	66.67	4.8	4.32	4.32	5.31	4.7	6.19
WNT7A		NM_004625.3	NM_004625.3:1454	Endogenous	mRNA	16.67	4.32	4.32	4.32	5.23	4.32	4.32
WT1		NM_024426.3	NM_024426.3:2195	Endogenous	mRNA	33.33	4.32	4.32	4.32	4.57	4.37	4.32
YAP1		NM_001130145.2	NM_001130145.2:4423	Endogenous	mRNA	100	9.71	10.26	9.58	9.38	9.47	9.71
ZC3H14		NM_207662.3	NM_207662.3:1206	Endogenous	mRNA	100	9.4	8.83	8.71	8.93	9.15	8.97
ZIC2		NM_007129.2	NM_007129.2:1849	Endogenous	mRNA	16.67	4.32	4.89	4.32	4.32	4.32	4.32
ZKSCAN5		NM_014569.3	NM_014569.3:3688	Endogenous	mRNA	66.67	4.52	6.04	6.28	5.04	4.32	4.32
ZMYM3		NM_001171163.1	NM_001171163.1:1450	Endogenous	mRNA	100	6.76	7.32	7.97	6.72	6.98	7.31
ZNF143		NM_003442.5	NM_003442.5:925	Endogenous	mRNA	100	6.33	6.79	6.41	6.16	5.43	5.62
AKT1		NM_001014432.1	NM_001014432.1:1275	Housekeeping	mRNA	100	8.76	7.39	7.68	8.27	8.93	8.28
AKT2		NM_001626.4	NM_001626.4:699	Housekeeping	mRNA	100	9.07	8.84	8.76	9.23	9.46	8.94
ATRX		NM_000489.3	NM_000489.3:139	Housekeeping	mRNA	100	8.25	8.81	8.03	8.13	8.05	8.43
GRB2		NM_002086.4	NM_002086.4:412	Housekeeping	mRNA	100	9.23	9.3	8.95	9.24	8.95	9.07
H3F3A		NM_002107.3	NM_002107.3:190	Housekeeping	mRNA	100	12.59	12.13	12.55	11.91	11.95	12.34
HDAC1		NM_004964.2	NM_004964.2:785	Housekeeping	mRNA	100	8.56	8.46	8.71	8.81	8.94	8.87
MAP2K2		NM_030662.3	NM_030662.3:839	Housekeeping	mRNA	100	8.58	8.01	8.34	8.41	8.86	8.52
NCOR1		NM_006311.3	NM_006311.3:1390	Housekeeping	mRNA	100	9.26	9.54	9.37	9.41	9.12	8.87
PPP2R1A		NM_014225.3	NM_014225.3:1440	Housekeeping	mRNA	100	9.14	9.22	9.52	9.32	9.2	9.03
PRKAR2A		NM_004157.2	NM_004157.2:478	Housekeeping	mRNA	100	7.39	7.79	7.57	7.85	7.49	7.6
PTEN		NM_000314.4	NM_000314.4:4830	Housekeeping	mRNA	100	8.84	9.16	7.49	9.4	9.26	9.52
PTPN11		NM_002834.3	NM_002834.3:1480	Housekeeping	mRNA	100	9.49	9.01	9.35	9.7	9.24	8.99
RAD21		NM_006265.2	NM_006265.2:1080	Housekeeping	mRNA	100	9.76	10.04	10.8	9.68	9.71	9.66
RAF1		NM_002880.2	NM_002880.2:1990	Housekeeping	mRNA	100	8.22	8.61	8.79	8.5	8.43	8.19
RBX1		NM_014248.2	NM_014248.2:162	Housekeeping	mRNA	100	10.36	9.64	10.27	9.92	9.81	10.14
RPS27A		NM_002954.5	NM_002954.5:650	Housekeeping	mRNA	100	13.39	13.88	14.23	13.29	13.07	13.82
SMAD4		NM_005359.3	NM_005359.3:1370	Housekeeping	mRNA	100	8.74	9.25	9.15	8.59	8.74	8.76
U2AF1		NM_001025203.1	NM_001025203.1:744	Housekeeping	mRNA	100	9.52	9.1	9.62	9.2	9.39	9.45
UBB		NM_018955.2	NM_018955.2:795	Housekeeping	mRNA	100	13.04	14.02	13.04	13.33	13.58	13.73
NEG_A		ERCC_00096.1	ERCC_00096.1:230	Negative	SYSTEM	0	3.58	3	3	1.58	1.58	2
NEG_B		ERCC_00041.1	ERCC_00041.1:440	Negative	SYSTEM	0	1.58	3.7	2.81	2.58	0	2.58
NEG_C		ERCC_00019.1	ERCC_00019.1:140	Negative	SYSTEM	0	2.81	4.09	3.46	2	2.32	2
NEG_D		ERCC_00076.1	ERCC_00076.1:355	Negative	SYSTEM	0	2.32	3.7	4	2.32	1.58	1
NEG_E		ERCC_00098.1	ERCC_00098.1:785	Negative	SYSTEM	0	3.32	2.32	4	3	3.46	2.58
NEG_F		ERCC_00126.1	ERCC_00126.1:220	Negative	SYSTEM	0	3.81	4.17	5.13	3.58	2.81	3.58
NEG_G		ERCC_00144.1	ERCC_00144.1:15	Negative	SYSTEM	0	4	3	3.58	3.7	2.81	3.17
NEG_H		ERCC_00154.1	ERCC_00154.1:115	Negative	SYSTEM	0	3.17	3.32	3.91	2.81	3	3.32
POS_A		ERCC_00117.1	ERCC_00117.1:385	Positive	SYSTEM	0	15.74	14.79	14.9	15.24	14.88	15.07
POS_B		ERCC_00112.1	ERCC_00112.1:695	Positive	SYSTEM	0	14.08	13.28	13.4	13.72	13.19	13.34
POS_C		ERCC_00002.1	ERCC_00002.1:850	Positive	SYSTEM	0	12.15	11.37	11.38	11.7	11.36	11.45
POS_D		ERCC_00092.1	ERCC_00092.1:540	Positive	SYSTEM	0	10.15	9.33	9.38	9.65	9.34	9.17
POS_E		ERCC_00035.1	ERCC_00035.1:485	Positive	SYSTEM	0	7.84	6.89	7.04	7.16	6.82	6.86
POS_F		ERCC_00034.1	ERCC_00034.1:195	Positive	SYSTEM	0	6.27	5.98	6.07	5.88	5.25	5.09
