# Supplementary material for: Molecular Profiling of a Hepatocellular Neoplasm Not Otherwise Specified (HCN-NOS) Demonstrates Distinct Molecular Features in Hepatoblastoma and HCC-Like Components
Source: Pediatr Dev Pathol. 2023 Oct 30;27(2):169–75. doi: 10.1177/10935266231204788 (PMC11015706; doi:10.1177/10935266231204788)
Supplement: sj-xlsx-4-pdp-10.1177_10935266231204788 – Supplemental material for Molecular Profiling of a Hepatocellular Neoplasm Not Otherwise Specified (HCN-NOS) Demonstrates Distinct Molecular Features in Hepatoblastoma and HCC-Like Components [file sj-xlsx-4-pdp-10.1177_10935266231204788.xlsx]

## Sheet: Table S4 Fold Exp vs. Non Tumor
Supplemental Table S4: Top 50 genes over and under expressed in HB-like tumor and HCC-like tumor components.
				(Fold change mRNA expression vs. non tumor liver)
Probe Name	HB-like Tumor vs. Reference	HCC-like Tumor vs. Reference			Probe Name	HB-like Tumor vs. Reference	HCC-like Tumor vs. Reference
REG3A	772.27	2.98			AFP	2.59	1457.08
DLK1	169.94	93.96			GPC3	147.79	126.55
GPC3	147.79	126.55			DLK1	169.94	93.96
PEG10	45.36	65.95			COL2A1	13.79	71.99
IGF2-p3	40.78	42.93			IGSF1	10	69.32
NKD1	36.09	11.91			PEG10	45.36	65.95
TNFRSF19	23.51	7.23			IGF2BP1	13.98	45.7
FRRS1L	21.17	7.31			BEX1	18.4	45.13
BEX1	18.4	45.13			PEG3	17.69	43.47
PEG3	17.69	43.47			IGF2-p3	40.78	42.93
RHBG	17.27	10.69			DUSP9	1.74	40.92
LGR5	17.16	18.83			NT5DC2	1.18	26.02
IGF2BP2	16.16	12.06			MYBL2	-1.01	20.71
MEG3	16.03	14.55			LGR5	17.16	18.83
ITGA6	15.89	2.25			TOP2A	-1.43	17.55
FGF12	14.9	2.75			EpCAM	7.9	16.53
LAMA3	14.2	1.92			PRTG	2.39	16.04
IGF2BP1	13.98	45.7			MEG3	16.03	14.55
COL2A1	13.79	71.99			AURKB	1.65	14.16
IL6	12.39	1			SERPINI1	2.95	12.62
RNF43	12.11	6.17			LIN28B	1	12.28
GLUL	11.74	1.21			IGF2BP2	16.16	12.06
BMP4	11.48	2.23			NKD1	36.09	11.91
IGSF1	10	69.32			BUB1	-1.15	10.97
AXIN2	9.82	5.55			RHBG	17.27	10.69
EpCAM	7.9	16.53			CCNA2	-1.23	10.61
SLC7A11	7.36	3.15			CCNB2	1.29	10.46
NPNT	7	7.94			GNG4	2	9.78
PLAG1	6.75	3.6			BIRC5	-1.17	9.48
CDK6	6.65	5.91			TRIM71	2.32	9.13
KCNJ5	5.61	1.4			UHRF1	1.34	8.92
IGF2-p2	5.24	6.33			PLK1	-1.13	8.77
AMER1	4.7	2.54			FGFR3	1.43	8.2
ITGA2	4.62	1.75			NPNT	7	7.94
RIPPLY1	4.62	-1.98			CCNB1	-1.31	7.57
IGF2	4.43	4.28			FANCA	-1.11	7.41
REG1	4	1			FRRS1L	21.17	7.31
CDKN2A	3.98	-1.11			TNFRSF19	23.51	7.23
CHAD	3.77	-1.84			DKK1	1.93	7.1
SLC22A9	3.57	1.77			HIST1H3B	-2.85	7.1
HDAC4	3.5	2.96			CDC25A	1.7	7.05
CCNE2	3.45	1.63			DLG7	-1.09	6.63
PHLDA3	3.26	-4.02			HELLS	2.16	6.58
RXRG	3.24	-1.06			CDK1	-2.31	6.55
SFRP4	3.16	1			CHEK1	-1.25	6.46
SMO	3.12	2.9			IGF2-p2	5.24	6.33
CD24	3.09	-1.07			RNF43	12.11	6.17
MMP1	3.03	1.66			CDK6	6.65	5.91
BCL2A1	2.98	-1.41			AXIN2	9.82	5.55
SERPINI1	2.95	12.62			MCM6	-1.81	5.35
Probe Name	HB-like Tumor vs. Reference	HCC-like Tumor vs. Reference			Probe Name	HB-like Tumor vs. Reference	HCC-like Tumor vs. Reference
NNT	-2.2	-7.47			RPS27L	1.33	-4.56
APOC4	-2.24	-66.6			B2M	-1.42	-4.58
PTGR1	-2.24	-7.01			TGFB1	-2.1	-4.61
AKT1	-2.25	-1.84			PRKCB	-1.6	-4.74
CPS1	-2.28	1.24			PDGFRA	-1.97	-4.95
CDK1	-2.31	6.55			CBLC	1.14	-5.08
STAT3	-2.35	-5.32			GADD45B	-5.22	-5.27
CCND3	-2.37	-3.78			STAT3	-2.35	-5.32
INHBA	-2.42	-3.59			ESR1	-3.1	-5.61
GRIA3	-2.49	-5.74			GRIA3	-2.49	-5.74
ERRFI1	-2.52	-2.74			TNFRSF10C	-4.05	-5.8
TSLP	-2.61	-2.61			RAMP3	-1.65	-5.82
CNTFR	-2.66	-4.47			TRIM22	-1.69	-5.86
CTGF	-2.77	-3.03			MAP3K5	-2.85	-6.16
ALDH4A1	-2.82	-4.31			GADD45A	-1.36	-6.85
HIST1H3B	-2.85	7.1			ALDH2	-1.59	-6.89
MAP3K5	-2.85	-6.16			PTGR1	-2.24	-7.01
PRKAR2B	-2.91	-3.56			GSTZ1	-5.11	-7.26
ASL	-2.92	-4.15			MCC	-3.8	-7.47
IGFBP3	-2.92	-8.47			NNT	-2.2	-7.47
ESR1	-3.1	-5.61			CYR61	-4.39	-8.12
MME	-3.16	-3.16			IGFBP3	-2.92	-8.47
NOS3	-3.24	-2.97			SPATA18	1.21	-8.64
C1S	-3.27	-20.35			NGFR	-3.57	-8.7
SOX9	-3.37	1.49			FAS	1.06	-11.57
NGFR	-3.57	-8.7			CYP2E1	2.34	-13.72
MCC	-3.8	-7.47			HRSP12	-8.36	-14.28
ALB	-4.05	-4.56			NAT2	-7.88	-15.26
TNFRSF10C	-4.05	-5.8			CDKN1A	-1.08	-15.45
ODC1	-4.13	-1.54			CYP1A1	-2.13	-16.64
CYR61	-4.39	-8.12			MT1M	-6.7	-16.86
BSEP	-4.88	-33.41			H19	1.6	-17.31
SAA2	-4.93	-394.98			FGFR2	-5.05	-17.6
MYC	-4.97	-1.58			HGF	-1.9	-17.83
FGFR2	-5.05	-17.6			RP11-115C10.1	-18.45	-18.45
GHR	-5.05	-78.8			C1S	-3.27	-20.35
GSTZ1	-5.11	-7.26			HHIP	-5.25	-21.33
GADD45B	-5.22	-5.27			CRP	-19.19	-28.48
HHIP	-5.25	-21.33			BSEP	-4.88	-33.41
MT1M	-6.7	-16.86			AR	-1.85	-33.81
NAT2	-7.88	-15.26			HPGD	-61.51	-61.51
HRSP12	-8.36	-14.28			APOC4	-2.24	-66.6
PPARGC1A	-8.75	-2.96			GHR	-5.05	-78.8
RP11-115C10.1	-18.45	-18.45			AQP9	2.75	-81.84
CRP	-19.19	-28.48			PLA2G2A	-82.26	-82.26
HSD17B6	-21.76	-128.62			HAO2	-77.16	-104.58
HPGD	-61.51	-61.51			HSD17B6	-21.76	-128.62
HAO2	-77.16	-104.58			CYP2A6	-298.82	-298.82
PLA2G2A	-82.26	-82.26			APCS	-1.05	-335.16
CYP2A6	-298.82	-298.82			SAA2	-4.93	-394.98
