# Supplementary material for: Molecular Profiling of a Hepatocellular Neoplasm Not Otherwise Specified (HCN-NOS) Demonstrates Distinct Molecular Features in Hepatoblastoma and HCC-Like Components
Source: Pediatr Dev Pathol. 2023 Oct 30;27(2):169–75. doi: 10.1177/10935266231204788 (PMC11015706; doi:10.1177/10935266231204788)
Supplement: sj-xlsx-5-pdp-10.1177_10935266231204788 – Supplemental material for Molecular Profiling of a Hepatocellular Neoplasm Not Otherwise Specified (HCN-NOS) Demonstrates Distinct Molecular Features in Hepatoblastoma and HCC-Like Components [file sj-xlsx-5-pdp-10.1177_10935266231204788.xlsx]

## Sheet: Table S5 DE HCC HB Components
Supplemental Table S5: Differential gene expression between HCC-like and HB-like tumor components.
	Top 50 genes over expressed in HCC component vs. HB component	Notes		Top 50 genes over expressed in HB component vs. HCC component	Notes
	AFP			APCS
	TOP2A	Hooks et al. High Risk Biomarker		REG3A
	DUSP9			AQP9
	NT5DC2			SAA2
	MYBL2			CYP2E1
	HIST1H3B			APOC4
	CDK1			H19
	CCNA2			AR
	BUB1			GHR
	LIN28B			CDKN1A
	BIRC5			PHLDA3
	E2F5			IL6
	CCNB1			FAS
	PLK1			SPATA18
	MCM6			GLUL
	AURKB			CLDN2
	FANCA			HGF
	CCNB2			RIPPLY1
	CHEK1			DDB2
	CACNA1H			CYP1A1
	DLG7			LAMA3
	IGSF1			MDM2
	PRTG			BAMBI
	UHRF1			ITGA6	Hooks et al. Low Risk Biomarker
	MKI67			CHAD
	FGFR3			BSEP
	BRCA1			C1S
	HMGA1			SOCS3
	COL2A1			FDXR
	SOX9			RPS27L
	CDC6			HSD17B6
	GNG4			GAS1
	ANGPT2			CBLC
	FOXM1			FGF12
	SERPINI1			BMP4
	CDC25A			GADD45A
	E2F1			RPS6KA3	MAPK and P53 Pathway
	ACAN			CDKN2A
	SLUG			BIRC3
	TRIM71			ALDH2
	FANCD2			SMARCA2
	DKK1	Wnt Pathway Target		BCL2A1
	CDCA7			FGF21
	MCM2			HHIP
	HIST1H2BF			KCNJ5
	IGF2BP1			NTRK2
	THY1			REG1
	CCNE1			EDA2R
	EZH2			LIF
	E2F3			PUMA
